# Supplementary material for: 2-[(4-Hydroxy­phen­yl)diazen­yl]benzoic acid–N,N′-bis­(4-pyridylmeth­yl)oxamide (2/1)
Source: Acta Crystallogr Sect E Struct Rep Online. 2009 Nov 21;65(Pt 12):o3178–9. doi: 10.1107/S1600536809049228 (PMC2971824; doi:10.1107/S1600536809049228)
Supplement: Supplementary file 2 [file e-65-o3178-Isup2.hkl]

# 
# h,k,l, Fc-squared, Fo-squared, sigma(Fo-squared) and status flag 
# 
data_I
_shelx_title '  cd0121a' 
_shelx_refln_list_code          4 
_shelx_F_calc_maximum       97.21 
_exptl_crystal_F_000       394.00 
_reflns_d_resolution_high  0.7697 
 
loop_ 
 _symmetry_equiv_pos_as_xyz 
 'x, y, z' 
 '-x, -y, -z' 
 
_cell_length_a     5.5230 
_cell_length_b    11.1320 
_cell_length_c    15.0660 
_cell_angle_alpha  72.748 
_cell_angle_beta   88.920 
_cell_angle_gamma  79.430 
 
_shelx_F_squared_multiplier     1.000 
 
loop_ 
 _refln_index_h 
 _refln_index_k 
 _refln_index_l 
 _refln_F_squared_calc 
 _refln_F_squared_meas 
 _refln_F_squared_sigma 
 _refln_observed_status 
   1   0   0      151.31      155.79      1.18 o 
   2   0   0        9.70        9.43      0.93 o 
   3   0   0      131.85      122.97      4.80 o 
   4   0   0        0.00       -0.27      0.35 o 
   5   0   0      364.66      365.04     23.86 o 
   6   0   0        5.15        5.12      0.87 o 
   7   0   0        7.63        6.63      1.36 o 
  -6   1   0       24.78       25.41      2.77 o 
  -5   1   0      466.13      535.54     27.27 o 
  -4   1   0       19.48       20.32      1.26 o 
  -3   1   0       76.63       77.70      4.09 o 
  -2   1   0      292.11      320.27      2.69 o 
  -1   1   0      392.11      362.52      2.82 o 
   1   1   0      368.34      334.49      2.97 o 
   2   1   0      384.09      341.96      4.29 o 
   4   1   0      316.77      340.31      6.41 o 
   5   1   0      305.80      324.60      8.80 o 
   6   1   0      349.90      376.48      4.61 o 
   7   1   0        0.04        1.57      0.75 o 
  -6   2   0        3.14        2.96      0.67 o 
  -5   2   0      388.50      420.65     14.72 o 
  -4   2   0       65.55       67.55      4.01 o 
  -3   2   0      315.71      302.56      5.20 o 
  -2   2   0       21.98       20.20      0.85 o 
  -1   2   0     2288.91     2251.67     17.47 o 
   0   2   0      932.49      946.35     11.03 o 
   1   2   0     1561.19     1500.37     16.66 o 
   2   2   0       11.25       12.12      2.19 o 
   3   2   0        2.37        1.94      0.71 o 
   4   2   0        0.01        0.61      0.86 o 
   5   2   0        4.24        4.70      1.40 o 
   6   2   0        0.17        1.03      0.82 o 
   7   2   0       89.07       84.22      3.34 o 
  -6   3   0        6.83        4.85      1.10 o 
  -5   3   0       65.12       56.16      6.82 o 
  -4   3   0       44.54       42.14      2.93 o 
  -3   3   0        0.17        1.06      0.45 o 
  -2   3   0      169.92      166.05      2.07 o 
   0   3   0      605.61      838.19      9.64 o 
   2   3   0       23.26       20.38      1.11 o 
   3   3   0     1353.28     1441.81     10.46 o 
   4   3   0       87.67       78.48      5.51 o 
   5   3   0       66.36       56.44      4.13 o 
   6   3   0      129.60      134.40      2.73 o 
   7   3   0       12.31       10.56      2.03 o 
  -6   4   0       94.43      106.66      7.78 o 
  -5   4   0        2.49        1.81      0.71 o 
  -4   4   0      178.19      185.81      7.97 o 
  -3   4   0      354.66      392.86      7.67 o 
  -2   4   0      181.67      235.79     10.00 o 
  -1   4   0     1520.96     1590.00     13.61 o 
   0   4   0        0.46        1.09      0.42 o 
   1   4   0      400.86      405.77      3.86 o 
   2   4   0       22.74       22.75      1.11 o 
   3   4   0      219.90      217.68      7.57 o 
   4   4   0        6.70        7.90      1.21 o 
   5   4   0        0.18       -0.08      0.67 o 
   6   4   0       51.68       48.15      2.90 o 
   7   4   0        9.50        9.16      2.10 o 
  -6   5   0       23.20       36.20      2.91 o 
  -5   5   0        0.28        2.12      1.11 o 
  -4   5   0      118.86      117.45      7.82 o 
  -3   5   0        2.63        2.23      1.47 o 
  -2   5   0      256.34      269.64     12.67 o 
  -1   5   0       76.89       81.01      4.17 o 
   0   5   0       85.43       84.64      1.85 o 
   1   5   0        0.05        2.96      0.54 o 
   3   5   0       77.37       73.15      5.74 o 
   4   5   0       35.87       41.33      4.59 o 
   5   5   0        3.72        3.62      1.34 o 
   6   5   0       12.80       10.38      1.61 o 
   7   5   0        7.73        6.09      1.48 o 
  -5   6   0        3.11        1.43      1.12 o 
  -4   6   0        0.78        1.98      0.52 o 
  -3   6   0        8.56        5.66      1.27 o 
  -2   6   0      169.32      183.32      3.73 o 
  -1   6   0      131.51      122.41      4.07 o 
   0   6   0      119.74      106.52      2.73 o 
   1   6   0        0.42        0.59      0.55 o 
   2   6   0     1512.96     1499.07      7.68 o 
   3   6   0       36.67       27.60      2.23 o 
   4   6   0       73.15       69.88      2.90 o 
   5   6   0       84.42       84.32      7.59 o 
   6   6   0        2.15        2.51      1.30 o 
  -5   7   0       65.86       95.08      3.30 o 
  -4   7   0        4.25        6.62      1.40 o 
  -3   7   0        0.40        0.64      0.20 o 
  -2   7   0        0.89        1.63      0.41 o 
  -1   7   0       13.82       12.60      1.08 o 
   0   7   0       97.38       91.36      5.20 o 
   1   7   0       34.25       29.16      4.95 o 
   2   7   0       39.73       30.87      1.64 o 
   3   7   0      312.26      281.11      4.20 o 
   4   7   0        0.97        1.13      0.89 o 
   5   7   0       16.23       17.49      2.95 o 
   6   7   0        8.40        7.51      1.65 o 
  -4   8   0       13.98       12.79      1.47 o 
  -3   8   0       83.97       74.32      6.72 o 
  -2   8   0        0.32        0.34      0.43 o 
  -1   8   0      106.80      104.66      2.73 o 
   0   8   0        8.52        6.68      1.14 o 
   1   8   0       19.35       16.78      1.56 o 
   2   8   0      159.37      155.21      4.71 o 
   3   8   0        8.73        6.20      0.89 o 
   4   8   0       60.35       56.28      3.78 o 
   5   8   0       37.99       38.71      3.13 o 
   6   8   0       26.33       26.55      3.57 o 
  -4   9   0       39.33       40.78      4.05 o 
  -3   9   0        2.98        5.04      0.74 o 
  -2   9   0        1.47        0.35      0.27 o 
  -1   9   0       51.81       45.45      2.56 o 
   0   9   0       41.40       37.74      2.53 o 
   1   9   0       77.76       69.88      2.87 o 
   2   9   0       87.02       80.87      4.08 o 
   3   9   0      243.68      245.31      6.61 o 
   4   9   0       14.56       14.61      1.77 o 
   5   9   0        0.07        0.57      0.52 o 
   6   9   0       21.88       20.45      2.01 o 
  -3  10   0       17.41       16.71      2.53 o 
  -2  10   0       27.59       22.64      1.95 o 
  -1  10   0        2.82        2.36      0.57 o 
   0  10   0      100.90       96.14      5.89 o 
   1  10   0       33.42       29.18      2.67 o 
   2  10   0       11.13       10.33      2.19 o 
   3  10   0      214.50      220.59     21.20 o 
   4  10   0       55.76       55.49      2.45 o 
   5  10   0       10.49        9.54      1.32 o 
  -3  11   0       38.41       37.22      3.01 o 
  -2  11   0        0.26       -0.17      0.67 o 
  -1  11   0        1.46        1.09      0.41 o 
   0  11   0       75.10       81.11      2.61 o 
   1  11   0       89.92       92.34      4.03 o 
   2  11   0       20.06       17.03      3.06 o 
   3  11   0        3.00        1.06      1.74 o 
   4  11   0       14.49       10.43      1.17 o 
   5  11   0       32.98       31.57      4.00 o 
  -2  12   0       11.28       16.55      1.80 o 
  -1  12   0       72.70       75.65      5.11 o 
   0  12   0       39.69       38.93      1.20 o 
   1  12   0      116.60      117.11      2.46 o 
   2  12   0       19.55       14.84      2.95 o 
   3  12   0        5.07        4.79      0.96 o 
   4  12   0        0.03        1.80      0.65 o 
  -1  13   0        6.03        6.66      1.12 o 
   0  13   0       23.74       19.95      2.41 o 
   1  13   0       46.78       41.22      5.13 o 
   2  13   0        3.45        1.74      0.66 o 
   3  13   0        6.83        6.80      1.83 o 
  -3 -13   1       66.12       76.05      4.15 o 
  -2 -13   1        0.58        0.72      0.89 o 
  -1 -13   1      110.53      104.29      5.30 o 
   0 -13   1        1.22        1.37      0.53 o 
  -4 -12   1       24.19       29.54      2.94 o 
  -3 -12   1        2.87        4.23      1.39 o 
  -2 -12   1        0.08        1.62      0.61 o 
  -1 -12   1      228.95      244.04      3.96 o 
   0 -12   1        0.48       -0.07      0.27 o 
   1 -12   1       29.18       30.15      2.82 o 
   2 -12   1        0.53        1.79      0.70 o 
  -5 -11   1        5.58        4.28      1.44 o 
  -4 -11   1       38.92       36.53      4.14 o 
  -3 -11   1        0.86        0.78      0.34 o 
  -2 -11   1        0.13        0.07      0.55 o 
  -1 -11   1        3.20        1.81      1.13 o 
   0 -11   1      141.18      148.99      2.14 o 
   1 -11   1       11.52        8.44      1.33 o 
   2 -11   1      101.44      110.27      8.35 o 
   3 -11   1       27.30       35.79      2.79 o 
  -5 -10   1        0.43        1.31      0.62 o 
  -4 -10   1       63.20       57.54      1.36 o 
  -3 -10   1       35.49       32.27      3.08 o 
  -2 -10   1        1.19        0.81      0.42 o 
  -1 -10   1       24.63       22.93      1.89 o 
   0 -10   1      104.43       98.49      7.44 o 
   1 -10   1       35.67       33.55      2.64 o 
   2 -10   1      116.04      114.68      3.21 o 
   3 -10   1       35.42       36.23      3.41 o 
  -6  -9   1        4.60        4.90      1.75 o 
  -5  -9   1       72.49       72.34      9.93 o 
  -4  -9   1       55.64       52.85      7.66 o 
  -3  -9   1       12.71       10.57      0.90 o 
  -2  -9   1        5.37        4.77      1.00 o 
  -1  -9   1       68.02       66.31      3.56 o 
   0  -9   1        1.84        0.70      0.53 o 
   1  -9   1        1.59        1.79      0.45 o 
   2  -9   1      433.73      434.12     12.76 o 
   3  -9   1        3.44        2.94      0.91 o 
   4  -9   1        0.03        0.76      0.52 o 
  -6  -8   1        0.50        1.29      0.54 o 
  -5  -8   1      123.45      144.17      5.62 o 
  -4  -8   1       72.88       67.61     11.38 o 
  -3  -8   1      110.92      103.04      7.00 o 
  -2  -8   1        0.78        2.57      0.77 o 
  -1  -8   1        9.75        8.36      1.70 o 
   0  -8   1        5.10        3.93      0.59 o 
   1  -8   1       62.45       59.56      1.49 o 
   2  -8   1        0.16        0.24      0.29 o 
   3  -8   1       43.60       38.92      4.91 o 
   4  -8   1        1.16        1.09      1.04 o 
  -6  -7   1        1.27        3.98      1.48 o 
  -5  -7   1        0.32        3.38      1.30 o 
  -4  -7   1      647.65      702.48     17.38 o 
  -3  -7   1      336.85      354.64     16.25 o 
  -2  -7   1        3.67        2.05      0.74 o 
  -1  -7   1       12.98        9.88      0.93 o 
   0  -7   1        0.02       -0.25      0.36 o 
   1  -7   1        5.25        2.21      0.53 o 
   2  -7   1      199.56      176.28      9.39 o 
   3  -7   1       43.38       41.42      3.31 o 
   4  -7   1        3.52        3.01      0.83 o 
   5  -7   1        6.57        9.78      1.31 o 
  -6  -6   1        0.09        0.17      0.66 o 
  -5  -6   1       12.13        9.46      1.74 o 
  -4  -6   1      556.72      567.97     11.04 o 
  -3  -6   1      106.90      101.78      4.74 o 
  -2  -6   1        0.11        0.29      0.57 o 
  -1  -6   1      123.19      118.01      5.39 o 
   0  -6   1      486.81      490.33      4.08 o 
   1  -6   1      317.01      326.09      2.52 o 
   2  -6   1        1.46        0.97      0.20 o 
   3  -6   1      183.04      179.67      9.17 o 
   4  -6   1       69.67       79.92      5.67 o 
   5  -6   1       35.77       42.04      6.31 o 
  -7  -5   1        8.33        9.35      1.87 o 
  -6  -5   1       28.51       29.75      4.05 o 
  -5  -5   1      220.40      208.54     10.44 o 
  -3  -5   1       25.56       15.76      1.90 o 
  -2  -5   1        0.52       -0.52      0.35 o 
  -1  -5   1        1.75        0.65      0.33 o 
   0  -5   1        1.29        0.14      0.40 o 
   1  -5   1     1091.63     1200.79      8.98 o 
   2  -5   1      683.38      714.59      4.60 o 
   3  -5   1      157.87      161.07      8.11 o 
   4  -5   1       16.62       12.11      2.52 o 
   5  -5   1        4.25        3.39      1.03 o 
   6  -5   1        7.94        7.37      1.41 o 
  -7  -4   1        1.03        2.47      1.28 o 
  -6  -4   1        0.33        1.94      1.32 o 
  -5  -4   1       38.44       28.97      3.81 o 
  -4  -4   1      673.97      725.04     18.76 o 
  -3  -4   1      379.08      346.05      3.98 o 
  -2  -4   1      127.74      125.89      3.01 o 
  -1  -4   1     1617.35     1544.77     33.99 o 
   0  -4   1       63.75       63.37      1.58 o 
   2  -4   1      120.24      120.96      5.03 o 
   3  -4   1      128.05      123.43      3.19 o 
   5  -4   1       54.10       63.92      4.78 o 
   6  -4   1        3.01        4.92      1.24 o 
  -7  -3   1       28.31       30.26      1.85 o 
  -6  -3   1        1.80        3.47      1.64 o 
  -5  -3   1        0.85        1.24      0.93 o 
  -4  -3   1       13.86       13.19      1.81 o 
  -3  -3   1      901.73      884.49      7.14 o 
  -2  -3   1       93.37       87.90      2.16 o 
  -1  -3   1      250.62      217.87      2.89 o 
   0  -3   1        0.09        0.26      0.38 o 
   1  -3   1       64.66       64.76      1.34 o 
   2  -3   1     2447.06     2618.86    163.01 o 
   3  -3   1        9.79       10.61      1.65 o 
   4  -3   1       65.39       57.55      4.93 o 
   5  -3   1       10.90        7.78      2.22 o 
   6  -3   1       17.01       15.18      2.31 o 
  -7  -2   1        3.68        3.45      1.07 o 
  -6  -2   1       30.07       38.76      4.34 o 
  -5  -2   1        2.43        3.07      1.00 o 
  -4  -2   1        0.10        0.96      0.70 o 
  -3  -2   1     1175.03     1174.86      8.72 o 
  -2  -2   1     1573.02     1486.78     27.06 o 
   0  -2   1        4.88        3.76      0.24 o 
   1  -2   1       81.67       70.73      1.58 o 
   2  -2   1       10.12       10.94      1.15 o 
   3  -2   1      472.20      499.34      4.38 o 
   4  -2   1      192.65      191.36      3.46 o 
   5  -2   1        0.99        0.89      0.29 o 
   6  -2   1        2.78        1.77      0.55 o 
  -7  -1   1       18.74       17.58      3.05 o 
  -6  -1   1        4.32        4.18      1.05 o 
  -5  -1   1        0.00        1.90      1.51 o 
  -4  -1   1       37.45       41.44      2.45 o 
  -3  -1   1       45.51       38.98      2.19 o 
  -2  -1   1      126.70      106.80      2.53 o 
   0  -1   1      149.49      143.02      1.27 o 
   1  -1   1      686.48      683.48      3.48 o 
   2  -1   1     1088.17     1171.38      9.35 o 
   3  -1   1      381.85      493.17      3.97 o 
   4  -1   1      607.95      670.59     16.50 o 
   5  -1   1       19.33       20.01      2.38 o 
   6  -1   1        0.06        1.25      0.44 o 
  -7   0   1       22.53       21.04      3.93 o 
  -6   0   1       69.18       81.73      9.74 o 
  -5   0   1      142.22      141.27      7.10 o 
  -4   0   1       28.04       31.10      1.89 o 
  -3   0   1      162.28      200.69      4.98 o 
  -2   0   1      189.77      183.26      3.69 o 
  -1   0   1     3290.76     3251.74    252.53 o 
   1   0   1      503.36      460.08      1.89 o 
   2   0   1        4.46        3.47      0.39 o 
   3   0   1       10.42       10.79      0.99 o 
   4   0   1      109.52      103.04      4.62 o 
   5   0   1      712.23      754.52     49.89 o 
   6   0   1       32.24       32.09      3.12 o 
   7   0   1        1.85        1.14      0.65 o 
  -6   1   1        3.12        5.51      1.74 o 
  -5   1   1       44.72       49.86      3.85 o 
  -4   1   1      132.82      147.69      3.66 o 
  -3   1   1        0.00        1.79      0.40 o 
  -2   1   1       51.28       62.27      2.09 o 
  -1   1   1        0.19        1.25      0.36 o 
   0   1   1        5.86        3.28      0.35 o 
   1   1   1       96.30       75.46      1.23 o 
   2   1   1     2648.98     2370.35     25.98 o 
   3   1   1      722.71      704.91      3.98 o 
   4   1   1       62.74       63.20      4.51 o 
   5   1   1      547.25      613.73     21.81 o 
   6   1   1       25.90       21.62      2.75 o 
   7   1   1      161.22      195.90      9.13 o 
  -6   2   1       39.44       43.69      7.46 o 
  -5   2   1       43.37       38.89      3.40 o 
  -4   2   1      657.07      698.37     11.16 o 
  -3   2   1      336.18      360.98      2.15 o 
  -2   2   1     1334.48     1314.21     17.58 o 
  -1   2   1        3.86        4.11      0.34 o 
   0   2   1      289.79      284.10      3.61 o 
   1   2   1      328.92      319.00      7.15 o 
   2   2   1      223.92      191.63      2.73 o 
   3   2   1        1.07        4.93      1.19 o 
   4   2   1       56.26       60.11      4.06 o 
   5   2   1      168.93      156.39     12.09 o 
   6   2   1      117.12      137.91      2.67 o 
   7   2   1        0.01        0.35      0.55 o 
  -6   3   1       15.69       14.19      4.82 o 
  -5   3   1       43.56       39.99      5.20 o 
  -3   3   1       12.55       14.36      1.13 o 
  -2   3   1        5.44        5.63      0.56 o 
  -1   3   1      220.68      219.73      2.97 o 
   0   3   1     1616.86     1660.01     18.49 o 
   1   3   1     8011.37     4789.54    372.00 o 
   2   3   1       37.50       49.95      1.87 o 
   3   3   1      254.50      250.65      8.52 o 
   4   3   1       17.41       21.38      1.82 o 
   5   3   1       10.82        6.75      1.85 o 
   6   3   1      100.90       99.78      5.30 o 
   7   3   1       12.77       14.50      2.10 o 
  -6   4   1       11.10       12.03      2.47 o 
  -5   4   1       42.23       40.15      5.70 o 
  -4   4   1        0.02        0.28      0.88 o 
  -3   4   1      265.45      267.43      6.20 o 
  -2   4   1      459.17      491.38      5.90 o 
  -1   4   1       68.06       76.58      1.30 o 
   1   4   1      114.99       88.96      1.54 o 
   2   4   1      573.47      578.72      7.18 o 
   3   4   1      364.23      366.51      3.97 o 
   4   4   1       89.47       94.64      6.32 o 
   5   4   1        5.98        8.44      2.39 o 
   6   4   1       12.91        9.25      1.53 o 
   7   4   1        7.06        7.52      1.70 o 
  -6   5   1        3.41        5.63      1.49 o 
  -5   5   1        3.23        4.10      1.24 o 
  -4   5   1       27.09       34.46      4.86 o 
  -3   5   1      215.72      250.51      6.06 o 
  -2   5   1      393.11      409.94      9.09 o 
  -1   5   1      753.11      802.38      6.80 o 
   0   5   1       98.70      101.77      2.40 o 
   1   5   1      324.13      318.71      5.34 o 
   2   5   1      223.07      200.53      4.26 o 
   3   5   1      204.30      185.39      6.54 o 
   4   5   1      212.33      212.89      4.63 o 
   5   5   1        0.65        1.72      0.79 o 
   6   5   1       52.71       51.69      4.35 o 
   7   5   1       32.12       25.85      3.71 o 
  -5   6   1       13.02       15.57      2.67 o 
  -4   6   1       93.93       86.90      8.99 o 
  -3   6   1        3.26        2.32      0.59 o 
  -2   6   1        1.05        1.94      0.83 o 
  -1   6   1      795.63      823.41      6.11 o 
   0   6   1       18.09       16.53      1.68 o 
   1   6   1        0.00        1.46      0.52 o 
   2   6   1      103.44       97.29      5.79 o 
   3   6   1       60.00       47.65      3.40 o 
   4   6   1      175.16      176.64      4.42 o 
   5   6   1       85.26       98.73      9.68 o 
   6   6   1       13.65       12.60      1.93 o 
  -5   7   1       44.70       43.36     12.92 o 
  -4   7   1        0.71        1.91      0.77 o 
  -3   7   1       16.49       18.73      2.03 o 
  -2   7   1       91.26       96.82      3.95 o 
  -1   7   1      488.35      502.93      9.26 o 
   1   7   1       30.84       29.60      2.01 o 
   2   7   1      683.52      684.90     15.95 o 
   3   7   1        1.01        1.80      0.91 o 
   4   7   1        3.20        3.31      1.31 o 
   5   7   1       75.65       68.11      8.76 o 
   6   7   1        0.03        0.97      0.76 o 
  -5   8   1        0.01        2.06      0.95 o 
  -4   8   1        5.81        3.23      0.90 o 
  -3   8   1       11.14       12.65      1.63 o 
  -2   8   1       63.13       58.58      3.07 o 
  -1   8   1        0.66        0.61      0.63 o 
   0   8   1       46.78       48.83      2.42 o 
   1   8   1       24.20       23.24      2.86 o 
   2   8   1      199.42      201.90      4.15 o 
   3   8   1      568.75      579.47      7.59 o 
   4   8   1       21.05       20.60      4.23 o 
   5   8   1       84.82       90.73      6.36 o 
   6   8   1       35.44       37.57      4.88 o 
  -4   9   1        0.32        1.06      0.60 o 
  -3   9   1        2.52        2.96      0.84 o 
  -2   9   1       41.57       35.66      3.27 o 
  -1   9   1       49.27       44.71      2.98 o 
   0   9   1       88.55       94.57      2.82 o 
   1   9   1       46.77       41.64      2.87 o 
   2   9   1        8.44        4.84      0.85 o 
   3   9   1       28.82       26.12      2.51 o 
   4   9   1        2.25        2.86      1.17 o 
   5   9   1        8.61        8.06      1.84 o 
   6   9   1       27.32       26.61      3.26 o 
  -4  10   1        2.39        3.39      1.39 o 
  -3  10   1       30.61       24.44      4.70 o 
  -2  10   1        1.87        1.05      0.36 o 
  -1  10   1       62.62       60.14      3.21 o 
   0  10   1      143.53      145.99      7.12 o 
   1  10   1       21.41       16.87      1.67 o 
   2  10   1       21.45       16.18      1.47 o 
   3  10   1       10.23        8.87      1.57 o 
   4  10   1       15.03       12.32      1.90 o 
   5  10   1      180.33      177.91     13.95 o 
  -3  11   1        5.01        2.75      0.59 o 
  -2  11   1        8.29        4.85      1.80 o 
  -1  11   1       30.53       26.44      2.82 o 
   0  11   1       36.26       32.06      3.00 o 
   1  11   1       13.76       10.45      1.30 o 
   2  11   1        4.95        3.46      0.84 o 
   3  11   1        3.28        2.48      0.84 o 
   4  11   1        0.03        1.13      1.02 o 
   5  11   1      134.96      139.19     11.27 o 
  -2  12   1        3.58        3.39      0.73 o 
  -1  12   1       96.47       92.68      3.26 o 
   0  12   1       12.33        9.58      1.70 o 
   1  12   1       33.90       29.19      2.34 o 
   2  12   1       37.19       32.70      2.63 o 
   3  12   1        0.14        0.67      0.54 o 
   4  12   1       59.36       52.42      4.72 o 
  -1  13   1        4.36        2.73      1.01 o 
   0  13   1       35.50       34.60      3.08 o 
   1  13   1       46.57       42.33      3.27 o 
   2  13   1       91.50       93.94      6.28 o 
   3  13   1        1.81        1.79      0.67 o 
  -2 -13   2      241.54      247.48      7.05 o 
  -1 -13   2       78.22       84.06      1.68 o 
   0 -13   2       13.87        8.36      1.59 o 
  -4 -12   2       15.20       19.00      2.96 o 
  -3 -12   2        2.05        1.79      0.62 o 
  -2 -12   2        0.22        0.66      0.40 o 
  -1 -12   2       65.45       65.74      2.22 o 
   0 -12   2       10.89        6.67      0.96 o 
   1 -12   2        2.53        2.09      0.67 o 
  -4 -11   2        6.68        4.87      1.34 o 
  -3 -11   2        1.64        2.62      0.91 o 
  -2 -11   2        0.17       -0.10      0.32 o 
  -1 -11   2      518.56      579.84      6.32 o 
   0 -11   2        6.29        4.98      1.39 o 
   1 -11   2       59.30       52.38      3.02 o 
   2 -11   2       33.97       31.80      3.00 o 
  -5 -10   2       39.17       33.54      2.03 o 
  -4 -10   2        3.38        3.58      1.05 o 
  -3 -10   2        0.14        0.22      0.30 o 
  -2 -10   2       36.56       35.23      3.64 o 
  -1 -10   2      280.98      293.88     10.65 o 
   0 -10   2        0.01        0.70      0.58 o 
   1 -10   2       52.13       43.27      4.32 o 
   2 -10   2        0.16       -0.29      0.39 o 
   3 -10   2      106.27      126.97      8.51 o 
  -5  -9   2       64.63       54.28      1.99 o 
  -4  -9   2       10.42       10.67      1.46 o 
  -3  -9   2      150.73      162.04     12.88 o 
  -2  -9   2        1.20        0.29      0.35 o 
  -1  -9   2       52.13       57.02     13.20 o 
   0  -9   2       34.59       29.46      2.67 o 
   1  -9   2        0.00        0.94      0.29 o 
   2  -9   2      142.60      155.69      2.82 o 
   3  -9   2        4.15        7.00      1.65 o 
   4  -9   2        8.72        8.02      1.31 o 
  -6  -8   2        0.37        1.43      0.98 o 
  -5  -8   2       23.46       15.37      1.95 o 
  -4  -8   2      110.48      120.16     10.29 o 
  -2  -8   2        3.22        2.97      0.93 o 
  -1  -8   2        0.00        0.66      0.39 o 
   0  -8   2      253.50      280.68      4.47 o 
   1  -8   2       36.46       33.80      2.67 o 
   2  -8   2       44.72       44.40      3.32 o 
   3  -8   2       21.76       17.49      2.75 o 
   4  -8   2        1.01        2.24      1.02 o 
  -6  -7   2        1.67        2.06      1.30 o 
  -5  -7   2        0.01        0.61      0.50 o 
  -4  -7   2      179.04      193.53     12.15 o 
  -3  -7   2        6.63        5.85      0.92 o 
  -2  -7   2      155.47      173.42      3.77 o 
  -1  -7   2      184.92      184.87      7.46 o 
   0  -7   2        4.07        2.56      0.49 o 
   1  -7   2       34.01       34.17      1.52 o 
   2  -7   2       27.78       25.31      2.60 o 
   3  -7   2        8.94       11.51      1.36 o 
   4  -7   2       14.29       16.49      1.70 o 
   5  -7   2        0.86        1.37      0.51 o 
  -6  -6   2       17.04       16.40      2.34 o 
  -5  -6   2       56.46       56.42      7.27 o 
  -4  -6   2       18.04       16.15      2.39 o 
  -3  -6   2      358.38      343.51     12.38 o 
  -2  -6   2       59.36      137.76      5.58 o 
  -1  -6   2      107.23       97.49      5.71 o 
   0  -6   2       11.08       14.53      1.05 o 
   1  -6   2       20.53       15.86      1.10 o 
   2  -6   2        4.06        5.27      0.78 o 
   3  -6   2        0.03        0.74      0.44 o 
   4  -6   2       16.31       23.82      2.76 o 
   5  -6   2        2.50        2.93      0.82 o 
  -6  -5   2        3.66        3.12      1.19 o 
  -5  -5   2        0.23        4.06      0.96 o 
  -4  -5   2      200.91      205.80      4.61 o 
  -3  -5   2       63.23       65.95      4.52 o 
  -2  -5   2        6.46        8.20      0.89 o 
  -1  -5   2      469.75      535.83      6.13 o 
   0  -5   2       68.79       73.45      3.81 o 
   1  -5   2       83.63       75.92      3.22 o 
   2  -5   2        4.46        2.75      0.56 o 
   3  -5   2       19.43       26.13      2.05 o 
   4  -5   2        0.85        2.16      0.88 o 
   5  -5   2       10.07        7.94      2.37 o 
  -7  -4   2       10.85        9.22      1.88 o 
  -6  -4   2       24.09       27.23      3.19 o 
  -5  -4   2        3.97        3.23      1.10 o 
  -4  -4   2       79.15       71.54      2.91 o 
  -3  -4   2        3.68        2.11      0.87 o 
  -2  -4   2       70.15       62.11      2.11 o 
  -1  -4   2      615.25      662.56     10.36 o 
   0  -4   2      818.45      802.08      6.51 o 
   1  -4   2      278.16      313.90      3.48 o 
   2  -4   2      107.81      109.90      3.05 o 
   3  -4   2        4.97        3.81      0.68 o 
   4  -4   2       14.71       14.28      1.30 o 
   5  -4   2        8.95        7.29      2.54 o 
   6  -4   2      191.51      240.55      7.83 o 
  -7  -3   2        3.62        4.68      1.56 o 
  -6  -3   2       47.06       47.06      3.47 o 
  -5  -3   2       34.95       34.94      4.60 o 
  -4  -3   2        4.79        5.72      0.95 o 
  -3  -3   2      395.46      389.51      4.44 o 
  -2  -3   2      151.79      148.07      3.21 o 
   0  -3   2      429.45      397.32      4.33 o 
   1  -3   2      140.13      150.99      2.32 o 
   2  -3   2        0.32       -0.63      0.45 o 
   3  -3   2      734.55      824.24     32.74 o 
   4  -3   2        4.21        3.40      0.93 o 
   5  -3   2       68.30       77.09     10.92 o 
   6  -3   2       73.16       76.41      8.93 o 
  -7  -2   2        1.31        2.18      1.10 o 
  -6  -2   2       59.26       65.20      3.08 o 
  -5  -2   2       18.80       17.51      2.49 o 
  -4  -2   2       12.62        9.30      2.52 o 
  -3  -2   2      216.51      198.96      7.33 o 
  -2  -2   2       44.08       33.25      1.19 o 
  -1  -2   2      220.40      190.45      2.51 o 
   0  -2   2      682.45      601.50      5.52 o 
   1  -2   2        0.90        0.39      0.31 o 
   2  -2   2     1766.14     1972.63     43.13 o 
   3  -2   2      175.72      170.35      3.38 o 
   4  -2   2      378.75      358.17     12.51 o 
   5  -2   2       87.43       84.67      8.54 o 
   6  -2   2        8.39        5.32      1.18 o 
  -7  -1   2        0.50        0.09      0.41 o 
  -6  -1   2        3.37        3.44      1.24 o 
  -5  -1   2       52.70       52.27      3.15 o 
  -4  -1   2       21.66       16.89      1.59 o 
  -3  -1   2        6.16        2.85      0.38 o 
  -2  -1   2      145.72      154.08      1.82 o 
  -1  -1   2      218.55      211.31      2.72 o 
   0  -1   2     3180.55     2877.08     21.99 o 
   1  -1   2        5.57        3.55      0.52 o 
   2  -1   2     1079.74     1110.78     28.57 o 
   3  -1   2       24.81       28.15      1.39 o 
   4  -1   2      497.52      554.05     14.94 o 
   5  -1   2      110.84      121.41     10.84 o 
   6  -1   2        2.25        2.05      0.88 o 
  -7   0   2       13.35       16.44      2.84 o 
  -6   0   2       74.54       77.67      5.30 o 
  -5   0   2      139.04      142.08      7.16 o 
  -4   0   2      271.69      285.12      5.51 o 
  -3   0   2        3.56       12.76      1.11 o 
  -2   0   2       37.66       41.98      1.62 o 
  -1   0   2        1.23        1.59      0.23 o 
   0   0   2        1.28        1.15      0.10 o 
   1   0   2       12.19       19.41      1.40 o 
   2   0   2        0.82        0.89      0.15 o 
   3   0   2       15.10       15.24      1.06 o 
   4   0   2      111.46      111.24      7.73 o 
   5   0   2       36.29       33.23      5.17 o 
   6   0   2        3.17        3.47      1.18 o 
  -6   1   2       32.28       37.07      3.48 o 
  -5   1   2      466.77      505.29     17.41 o 
  -4   1   2      349.71      352.66      7.34 o 
  -3   1   2      139.18      125.87      3.21 o 
  -2   1   2      158.71      158.78      2.25 o 
  -1   1   2     5023.19     4977.40    386.53 o 
   0   1   2       74.87       74.96      1.80 o 
   1   1   2     5809.34     5605.65    435.33 o 
   2   1   2      390.25      375.39      3.24 o 
   3   1   2       77.52       72.92      4.94 o 
   4   1   2       24.15       19.92      3.09 o 
   5   1   2       48.78       46.11      3.78 o 
   6   1   2       12.71       11.39      1.62 o 
   7   1   2       13.74       14.98      2.20 o 
  -6   2   2       22.08       20.49      2.15 o 
  -5   2   2      185.73      198.67      7.55 o 
  -4   2   2      107.12      112.40      3.14 o 
  -3   2   2       47.32       56.88      3.30 o 
  -2   2   2       66.54       59.55      3.36 o 
  -1   2   2     9449.37     8638.91    670.93 o 
   0   2   2       13.76        7.40      0.82 o 
   2   2   2       18.43       28.16      3.79 o 
   3   2   2      411.45      468.22      3.08 o 
   4   2   2        5.48        5.78      1.08 o 
   5   2   2       28.34       23.91      3.32 o 
   6   2   2      104.08       98.95      2.94 o 
   7   2   2        0.08        1.21      0.76 o 
  -6   3   2       42.33       34.49      5.17 o 
  -5   3   2       29.07       29.14      3.37 o 
  -4   3   2     2633.18     2627.04    459.03 o 
  -3   3   2       11.18        9.60      2.01 o 
  -2   3   2      322.51      362.03      5.36 o 
  -1   3   2       60.78       54.00      1.69 o 
   0   3   2      114.73      104.79      2.34 o 
   2   3   2      172.93      166.83      6.47 o 
   3   3   2       38.31       44.82      3.41 o 
   4   3   2      172.80      170.64      4.91 o 
   5   3   2      196.60      197.41      7.34 o 
   6   3   2       79.05       66.09      1.84 o 
   7   3   2       36.74       34.71      2.13 o 
  -6   4   2        3.22        2.99      0.98 o 
  -5   4   2       33.44       29.67      4.03 o 
  -4   4   2       51.29       49.01      5.34 o 
  -3   4   2      412.65      407.90     10.82 o 
  -2   4   2      319.52      351.56     11.98 o 
  -1   4   2        8.75        9.48      0.48 o 
   0   4   2      547.38      526.94      6.47 o 
   1   4   2        9.53        8.53      0.73 o 
   2   4   2      419.48      399.13      5.33 o 
   3   4   2        5.65        4.50      0.73 o 
   4   4   2        3.27        2.89      1.03 o 
   5   4   2       31.27       30.56      3.93 o 
   6   4   2       80.76       71.75      2.34 o 
   7   4   2       50.73       49.42      3.76 o 
  -6   5   2        1.74        3.23      0.97 o 
  -5   5   2        0.53        1.84      1.04 o 
  -4   5   2      401.33      409.45     15.15 o 
  -3   5   2      609.62      603.37      8.64 o 
  -2   5   2       80.40       71.45      3.76 o 
  -1   5   2        9.71        8.53      1.27 o 
   0   5   2       45.15       38.56      1.63 o 
   1   5   2       16.35       15.10      1.17 o 
   2   5   2       89.10      106.36      2.70 o 
   3   5   2       35.61       31.64      2.65 o 
   4   5   2       93.31       95.69      3.59 o 
   5   5   2        0.02        0.78      0.77 o 
   6   5   2        9.44        8.95      1.49 o 
   7   5   2       35.58       32.15      4.37 o 
  -5   6   2        9.46        7.84      2.99 o 
  -4   6   2       15.74       15.73      2.09 o 
  -3   6   2       98.93      105.04      4.51 o 
  -2   6   2       44.17       40.98      2.68 o 
  -1   6   2      530.02      573.09      8.31 o 
   0   6   2       38.99       36.60      4.24 o 
   1   6   2      576.52      594.07      3.94 o 
   2   6   2     1389.98     1487.89     12.10 o 
   3   6   2        6.70        5.86      1.22 o 
   4   6   2      542.52      561.86     10.39 o 
   5   6   2       50.26       47.44      4.40 o 
   6   6   2       31.59       33.70      2.39 o 
  -5   7   2       65.74       71.69      8.20 o 
  -4   7   2      133.22      155.51      5.11 o 
  -3   7   2        0.63        1.45      0.52 o 
  -2   7   2       27.71       28.35      2.56 o 
  -1   7   2      487.74      517.66      9.49 o 
   0   7   2        0.22        1.57      0.71 o 
   1   7   2       35.90       22.94      2.44 o 
   2   7   2       33.33       34.95      2.62 o 
   3   7   2        3.91        2.45      1.32 o 
   4   7   2      124.14      119.03      8.35 o 
   5   7   2        8.78       10.27      2.03 o 
   6   7   2        9.23        8.58      1.48 o 
  -5   8   2       21.26       26.43      2.52 o 
  -4   8   2        0.72        1.05      0.63 o 
  -3   8   2      131.28      140.17      5.34 o 
  -2   8   2       32.02       33.83      3.96 o 
  -1   8   2        3.53        3.47      0.56 o 
   0   8   2       23.27       20.40      1.88 o 
   1   8   2        4.98        3.79      1.83 o 
   2   8   2      110.87       94.10      4.58 o 
   3   8   2      418.87      431.86      7.02 o 
   4   8   2       44.71       36.07      4.38 o 
   5   8   2       44.18       41.02      4.69 o 
   6   8   2       10.71       10.38      2.22 o 
  -4   9   2       26.18       27.94      6.02 o 
  -3   9   2        0.40        1.29      0.44 o 
  -2   9   2      102.85      103.44      6.88 o 
  -1   9   2       18.40       17.26      1.87 o 
   0   9   2        0.79        2.01      0.61 o 
   1   9   2        3.18        3.94      1.71 o 
   2   9   2      142.40      136.04      5.63 o 
   3   9   2      758.20      810.91     20.05 o 
   4   9   2       80.96       79.15      5.97 o 
   5   9   2       44.91       38.78      3.24 o 
   6   9   2       44.03       50.70      2.28 o 
  -4  10   2       16.95       21.42      6.05 o 
  -3  10   2       54.76       53.77      3.27 o 
  -2  10   2       12.51       10.44      1.87 o 
  -1  10   2        0.08        0.77      0.23 o 
   0  10   2       64.91       62.88      4.77 o 
   1  10   2      221.39      234.97      7.17 o 
   2  10   2        8.05        4.55      2.34 o 
   3  10   2       16.31       13.93      1.35 o 
   4  10   2        0.22        1.31      0.69 o 
   5  10   2       35.74       46.00      6.96 o 
  -3  11   2        0.46        0.90      0.44 o 
  -2  11   2      114.45      113.17      2.70 o 
  -1  11   2       66.66       70.63      2.15 o 
   0  11   2        0.44        1.17      0.50 o 
   1  11   2       15.08       12.86      1.25 o 
   2  11   2       34.27       33.94      3.21 o 
   3  11   2       53.00       45.76      1.92 o 
   4  11   2       33.22       30.50      2.74 o 
   5  11   2        7.71        4.62      1.05 o 
  -2  12   2        5.24        4.33      0.83 o 
  -1  12   2       39.39       36.48      3.91 o 
   0  12   2        9.30        5.82      0.78 o 
   1  12   2        5.48        6.13      0.88 o 
   2  12   2        7.76        5.95      0.86 o 
   3  12   2        1.06        0.42      0.50 o 
   4  12   2      131.00      135.19      9.39 o 
  -1  13   2       61.51       58.81      2.80 o 
   0  13   2       14.91       11.79      2.89 o 
   1  13   2       53.80       47.49      3.92 o 
   2  13   2        9.05        4.01      0.77 o 
   3  13   2        0.02        1.46      0.78 o 
   4  13   2       48.08       51.96      9.12 o 
   1  14   2       28.02       28.38      3.59 o 
   2  14   2       47.07       46.21      1.89 o 
  -3 -12   3       60.94       54.61      2.83 o 
  -2 -12   3        0.01        1.37      0.59 o 
  -1 -12   3       74.10       69.06      5.25 o 
   0 -12   3        9.55        8.51      1.23 o 
   1 -12   3        3.57        2.49      0.84 o 
  -4 -11   3       61.15       75.31      2.59 o 
  -3 -11   3       23.57       19.85      2.41 o 
  -2 -11   3        3.82        2.81      0.75 o 
  -1 -11   3       45.07       40.77      3.81 o 
   0 -11   3       81.50       70.35      2.55 o 
   1 -11   3       28.44       31.38      2.89 o 
   2 -11   3        8.26       10.59      1.46 o 
  -5 -10   3        2.06        2.22      1.28 o 
  -4 -10   3        0.02        1.47      0.92 o 
  -3 -10   3       27.43       27.64      5.46 o 
  -2 -10   3        0.23        0.21      0.41 o 
  -1 -10   3        0.32        0.06      0.37 o 
   0 -10   3      191.09      199.54      3.46 o 
   1 -10   3        8.60        6.00      1.96 o 
   2 -10   3       26.59       30.12      3.86 o 
   3 -10   3       17.85       14.89      1.71 o 
  -5  -9   3      332.92      388.16    114.14 o 
  -4  -9   3        5.74        2.63      0.68 o 
  -3  -9   3       16.59       19.11      2.10 o 
  -2  -9   3       18.21       13.81      1.22 o 
  -1  -9   3        9.84        5.76      1.15 o 
   0  -9   3      269.75      304.59     10.50 o 
   1  -9   3      174.34      191.07      5.81 o 
   2  -9   3       26.51       30.54      3.09 o 
   3  -9   3       72.95       67.83      2.15 o 
   4  -9   3       25.76       35.72      2.08 o 
  -6  -8   3        4.66        5.54      1.75 o 
  -5  -8   3        6.77        4.22      1.27 o 
  -4  -8   3       38.60       30.72      2.85 o 
  -3  -8   3       16.58       15.57      1.66 o 
  -2  -8   3       17.61       13.53      1.12 o 
  -1  -8   3        8.62        7.10      0.84 o 
   0  -8   3        8.83        7.75      1.09 o 
   1  -8   3       77.70       67.45      7.68 o 
   2  -8   3       12.31       15.37      1.51 o 
   3  -8   3        4.90        2.20      0.74 o 
   4  -8   3        3.74        4.30      0.86 o 
  -6  -7   3        2.71        3.04      1.33 o 
  -5  -7   3       17.12       11.91      1.22 o 
  -4  -7   3       23.15       20.64      3.63 o 
  -3  -7   3       85.52       83.06      2.79 o 
  -2  -7   3       39.97       38.14      2.53 o 
  -1  -7   3       68.51       67.63      3.44 o 
   0  -7   3        5.28        2.87      0.54 o 
   1  -7   3      158.24      153.42      3.22 o 
   2  -7   3       72.18       79.66      5.05 o 
   3  -7   3      145.54      127.47      2.78 o 
   4  -7   3       47.99       50.73      3.11 o 
   5  -7   3        3.07        6.34      2.00 o 
  -6  -6   3        3.78        3.57      1.33 o 
  -5  -6   3       53.31       48.29      6.27 o 
  -4  -6   3       15.31       11.47      3.23 o 
  -3  -6   3        2.23       10.57      2.26 o 
  -2  -6   3     1414.54     1616.35     40.22 o 
  -1  -6   3      131.78      132.70      3.31 o 
   0  -6   3       40.05       42.18      2.31 o 
   1  -6   3       11.78       10.75      0.96 o 
   2  -6   3       62.61       76.89      3.73 o 
   3  -6   3      624.36      614.46     20.74 o 
   4  -6   3        0.03        0.36      0.31 o 
   5  -6   3        2.08        3.69      0.83 o 
  -6  -5   3        7.60        4.50      1.22 o 
  -5  -5   3       72.40       78.84      7.07 o 
  -4  -5   3      150.82      170.70      4.16 o 
  -3  -5   3      304.25      283.16      8.37 o 
  -2  -5   3       37.15       42.79      2.57 o 
  -1  -5   3      126.71      131.92      5.21 o 
   0  -5   3      188.69      186.46      4.47 o 
   1  -5   3        0.74        0.73      0.20 o 
   2  -5   3        8.32        7.76      0.96 o 
   3  -5   3       35.08       30.15      3.55 o 
   4  -5   3      153.34      140.04     11.04 o 
   5  -5   3       11.89       11.62      1.63 o 
  -6  -4   3       19.07       23.92      3.33 o 
  -5  -4   3       42.98       39.75      3.77 o 
  -4  -4   3      223.11      221.89      4.86 o 
  -3  -4   3        6.74        6.79      0.97 o 
  -2  -4   3      220.74      219.39      6.63 o 
  -1  -4   3       92.94       74.12      1.93 o 
   0  -4   3        0.58        5.99      0.49 o 
   1  -4   3      419.37      469.45      4.28 o 
   2  -4   3      124.00      130.60      3.91 o 
   3  -4   3       51.32       52.87      8.51 o 
   4  -4   3        1.53        1.53      0.44 o 
   5  -4   3        4.41        3.96      1.65 o 
   6  -4   3       40.27       45.92      3.87 o 
  -7  -3   3        7.07        9.17      1.87 o 
  -6  -3   3       84.62       75.07      2.21 o 
  -5  -3   3       71.21       75.92      7.72 o 
  -4  -3   3       47.79      101.59      3.93 o 
  -3  -3   3      677.17      707.79      6.25 o 
  -2  -3   3      378.37      363.96      3.77 o 
  -1  -3   3     1284.40     1322.44     14.52 o 
   0  -3   3       94.13       92.61      2.12 o 
   1  -3   3       20.49       13.62      1.69 o 
   2  -3   3       23.19       17.18      1.46 o 
   3  -3   3        1.66        0.37      0.35 o 
   4  -3   3      260.56      245.27      6.17 o 
   5  -3   3       48.20       54.49      7.68 o 
   6  -3   3       14.53       14.52      2.35 o 
  -7  -2   3        0.10        2.38      1.21 o 
  -6  -2   3        2.02        4.25      1.41 o 
  -5  -2   3        0.24        0.81      0.73 o 
  -4  -2   3       18.88       12.82      2.19 o 
  -3  -2   3       29.10       19.49      1.94 o 
  -2  -2   3       83.47       89.33      1.34 o 
  -1  -2   3      560.15      475.26      6.22 o 
   0  -2   3        2.97        1.31      0.21 o 
   1  -2   3      390.79      395.64      2.75 o 
   2  -2   3       56.07       62.49      2.24 o 
   3  -2   3      186.28      196.63      3.66 o 
   4  -2   3       39.76       34.89      2.35 o 
   5  -2   3       18.08       15.82      4.51 o 
   6  -2   3       85.85       81.20      9.79 o 
  -7  -1   3       12.94       13.51      2.60 o 
  -6  -1   3        0.53        1.35      0.87 o 
  -5  -1   3       49.28       49.64      3.66 o 
  -4  -1   3        3.14        3.08      0.45 o 
  -3  -1   3     1018.02     1124.24      9.63 o 
  -2  -1   3       81.76       76.87      3.07 o 
  -1  -1   3       18.86       22.88      0.98 o 
   0  -1   3       18.33       11.00      1.09 o 
   1  -1   3       15.67       21.02      1.45 o 
   2  -1   3      182.90      173.31      3.08 o 
   3  -1   3       68.85       82.39      3.35 o 
   4  -1   3      142.84      155.89      6.44 o 
   5  -1   3      201.86      205.71      7.27 o 
   6  -1   3        2.81        2.17      0.67 o 
  -7   0   3       30.10       33.92      5.78 o 
  -6   0   3       12.22       13.24      1.43 o 
  -5   0   3        3.43        4.39      0.96 o 
  -4   0   3        1.89        1.24      0.30 o 
  -3   0   3      144.42      144.60      3.59 o 
  -1   0   3        6.87        9.51      0.47 o 
   0   0   3       22.52       19.14      0.87 o 
   1   0   3       49.15       39.74      1.07 o 
   2   0   3      258.79      251.35      2.86 o 
   3   0   3      752.96      787.41     10.70 o 
   4   0   3      160.44      151.19      2.91 o 
   5   0   3      135.26      143.30     10.54 o 
   6   0   3        0.01        0.41      0.32 o 
  -6   1   3        0.48        1.13      0.38 o 
  -5   1   3       16.61       14.12      1.48 o 
  -4   1   3        0.00        0.98      0.46 o 
  -3   1   3       10.36       10.75      1.10 o 
  -2   1   3     1335.85     1390.98     22.70 o 
  -1   1   3     1951.14     1921.59     14.92 o 
   0   1   3      284.88      256.36      4.57 o 
   1   1   3      206.16      242.05      6.90 o 
   2   1   3      132.89      120.27      2.19 o 
   3   1   3      103.72      104.02      3.46 o 
   4   1   3      113.48      114.08      4.05 o 
   5   1   3        3.87        3.05      0.93 o 
   6   1   3       50.37       52.87      1.71 o 
   7   1   3        5.98        5.78      1.08 o 
  -6   2   3        5.39        4.63      1.47 o 
  -5   2   3        0.62        0.49      0.69 o 
  -4   2   3        8.89       10.37      0.99 o 
  -3   2   3       15.21       14.82      1.09 o 
  -2   2   3      150.36      144.52      2.08 o 
  -1   2   3      900.33      883.06      5.77 o 
   1   2   3      623.68      599.02      7.24 o 
   2   2   3       72.58       74.38      4.36 o 
   3   2   3       35.96       26.85      2.92 o 
   4   2   3        2.93        1.56      0.37 o 
   5   2   3       52.75       51.03      3.81 o 
   6   2   3        4.24        3.26      1.19 o 
   7   2   3        9.09        8.98      2.06 o 
  -6   3   3       39.80       40.44      6.96 o 
  -5   3   3        1.06        1.63      0.45 o 
  -4   3   3       75.93       74.21      2.61 o 
  -3   3   3       43.69       45.52      2.72 o 
  -2   3   3       48.20       31.66      5.01 o 
   0   3   3      258.11      213.60      4.38 o 
   1   3   3     7926.95     8124.31    630.95 o 
   2   3   3      572.02      566.30     10.90 o 
   3   3   3       36.30       43.86      2.59 o 
   4   3   3       47.99       41.97      2.37 o 
   5   3   3       18.88       18.35      2.48 o 
   6   3   3      926.58      877.39    319.52 o 
   7   3   3        7.64        7.15      1.62 o 
  -6   4   3       34.11       38.33      5.46 o 
  -5   4   3        5.25        4.96      1.29 o 
  -4   4   3      277.41      283.95     10.52 o 
  -3   4   3      420.70      422.37     11.27 o 
  -2   4   3      538.51      552.45      4.51 o 
  -1   4   3      574.58      553.21      4.63 o 
   0   4   3      328.66      306.96      5.82 o 
   2   4   3      367.80      375.99      8.13 o 
   3   4   3      300.43      272.63      6.91 o 
   4   4   3        1.83        3.36      1.52 o 
   5   4   3       66.05       56.84      4.20 o 
   6   4   3       10.73        9.00      1.62 o 
   7   4   3        0.54        1.50      0.82 o 
  -6   5   3        0.75        3.86      1.01 o 
  -5   5   3        2.57        2.99      1.07 o 
  -4   5   3       18.68       17.36      2.48 o 
  -3   5   3      257.43      251.55      5.56 o 
  -2   5   3        0.12       -0.51      0.34 o 
  -1   5   3       79.75       77.92      3.01 o 
   0   5   3      431.85      434.40      5.72 o 
   1   5   3      500.07      500.71      6.52 o 
   2   5   3     2744.27     2949.68     19.95 o 
   3   5   3      249.94      272.67      9.38 o 
   4   5   3       68.13       63.45      2.71 o 
   5   5   3       14.53       13.91      1.92 o 
   6   5   3      145.75      160.66      3.39 o 
   7   5   3       89.43       81.68      4.03 o 
  -5   6   3       15.53       15.24      2.29 o 
  -4   6   3        7.09        7.09      1.29 o 
  -3   6   3        9.67        8.95      1.24 o 
  -2   6   3       11.14       10.04      1.13 o 
  -1   6   3       41.95       33.72      1.86 o 
   0   6   3       17.36       11.59      1.37 o 
   1   6   3       17.64       18.95      1.89 o 
   2   6   3      688.36      721.52      4.74 o 
   3   6   3       15.36       10.08      1.55 o 
   4   6   3      123.18      122.38      4.41 o 
   5   6   3       36.48       32.18      3.76 o 
   6   6   3        8.05        5.97      1.46 o 
  -5   7   3        0.06        0.74      0.73 o 
  -4   7   3       50.58       48.48      6.30 o 
  -3   7   3       40.42       33.83      3.46 o 
  -2   7   3       58.29       58.65      3.18 o 
  -1   7   3       69.14       64.66      3.15 o 
   0   7   3       68.78       59.99      4.62 o 
   1   7   3        1.83        2.96      1.17 o 
   2   7   3       13.76       12.06      1.20 o 
   3   7   3       34.35       32.91      2.63 o 
   4   7   3       29.10       23.66      3.21 o 
   5   7   3        0.00        3.68      1.11 o 
   6   7   3        8.22       12.67      1.97 o 
  -5   8   3       13.26       15.76      2.38 o 
  -4   8   3       24.20       21.71      2.86 o 
  -3   8   3      108.96      105.09      6.95 o 
  -2   8   3       14.20       10.84      1.69 o 
  -1   8   3      343.44      364.69      6.42 o 
   0   8   3      544.99      608.94     15.96 o 
   1   8   3        3.95        2.24      0.55 o 
   2   8   3      197.59      194.16      4.10 o 
   3   8   3      138.15      147.27      3.70 o 
   4   8   3        1.95        1.55      0.98 o 
   5   8   3        4.02        2.79      0.98 o 
   6   8   3        0.15       -0.35      0.73 o 
  -4   9   3        0.94       -0.13      0.62 o 
  -3   9   3       10.39        8.55      1.06 o 
  -2   9   3       59.31       60.64      3.87 o 
  -1   9   3      190.78      186.75      4.94 o 
   0   9   3        5.79        3.21      1.02 o 
   1   9   3        2.81        1.98      0.77 o 
   2   9   3      119.13      124.31      3.81 o 
   3   9   3      105.98       99.04      9.12 o 
   4   9   3       54.91       56.21      3.68 o 
   5   9   3      128.76      154.78      8.02 o 
   6   9   3        6.55        2.57      1.11 o 
  -4  10   3       27.79       37.51      2.10 o 
  -3  10   3       27.65       25.32      3.00 o 
  -2  10   3       33.04       27.00      4.33 o 
  -1  10   3       46.30       43.55      4.45 o 
   0  10   3       97.93       96.78      4.86 o 
   1  10   3      135.28      133.57      6.77 o 
   2  10   3      251.47      272.43      7.69 o 
   3  10   3       26.00       21.59      1.87 o 
   4  10   3       21.12       19.05      1.79 o 
   5  10   3       48.84       53.35      1.73 o 
   6  10   3        1.56        2.32      1.03 o 
  -3  11   3        3.52        1.15      1.28 o 
  -2  11   3        0.17        0.84      0.48 o 
  -1  11   3        5.92        4.65      0.55 o 
   0  11   3        0.05        1.16      0.65 o 
   1  11   3        2.86        1.72      1.36 o 
   2  11   3       68.51       72.29      6.57 o 
   3  11   3       58.93       56.37      5.18 o 
   4  11   3       48.37       45.36      1.57 o 
   5  11   3        1.60        0.47      0.62 o 
  -2  12   3        5.54        2.80      0.82 o 
  -1  12   3       29.26       24.93      2.14 o 
   0  12   3        6.98        5.44      0.77 o 
   1  12   3       40.64       45.55      1.87 o 
   2  12   3        4.19        4.14      1.13 o 
   3  12   3        4.12        1.95      0.84 o 
   4  12   3        6.67        4.83      0.97 o 
  -1  13   3        0.92        0.79      0.67 o 
   0  13   3        0.00        0.17      0.43 o 
   1  13   3      174.95      172.99     11.65 o 
   2  13   3        1.82        2.39      1.16 o 
   3  13   3        1.09        3.63      0.96 o 
   4  13   3       16.43       11.35      1.63 o 
   0  14   3       17.53       14.64      1.56 o 
   1  14   3       62.59       61.86      1.73 o 
   2  14   3       20.88       19.78      2.43 o 
  -3 -12   4       13.79       16.06      2.36 o 
  -2 -12   4        1.30        1.60      0.53 o 
  -1 -12   4       60.26       47.78      2.29 o 
   0 -12   4        4.22        3.52      1.09 o 
  -4 -11   4        8.34        5.38      1.54 o 
  -3 -11   4       31.99       31.32      4.02 o 
  -2 -11   4       24.39       21.94      1.89 o 
  -1 -11   4      270.20      261.91      7.43 o 
   0 -11   4      114.48      121.52      4.96 o 
   1 -11   4        8.42        8.60      1.20 o 
   2 -11   4        7.23        8.39      1.35 o 
  -5 -10   4       72.70       75.04      5.48 o 
  -4 -10   4        1.18        1.93      1.24 o 
  -3 -10   4       13.12       10.77      1.04 o 
  -2 -10   4       10.78        7.71      0.79 o 
  -1 -10   4      335.82      349.76      5.79 o 
   0 -10   4      103.44       96.99      3.04 o 
   1 -10   4        2.34        1.89      0.66 o 
   2 -10   4       61.41       63.74      4.67 o 
   3 -10   4       78.32       80.83      3.78 o 
  -5  -9   4       20.24       21.23      3.19 o 
  -4  -9   4       52.74       56.46      2.30 o 
  -3  -9   4       23.81       18.55      2.02 o 
  -2  -9   4      179.32      169.15      6.58 o 
  -1  -9   4        0.56        0.78      0.35 o 
   0  -9   4     1066.93     1158.34     51.47 o 
   1  -9   4       52.83       54.56      6.36 o 
   2  -9   4       60.97       62.33      1.96 o 
   3  -9   4        0.63        0.25      0.43 o 
  -6  -8   4        0.28        0.96      0.92 o 
  -5  -8   4      127.13      137.65      8.74 o 
  -4  -8   4        6.57        3.15      0.84 o 
  -3  -8   4       10.34        8.13      1.50 o 
  -2  -8   4       13.71       11.38      2.01 o 
  -1  -8   4       78.72       71.14      3.81 o 
   0  -8   4      372.20      382.34      9.52 o 
   1  -8   4      453.30      473.79     19.19 o 
   2  -8   4      386.12      436.80     10.25 o 
   3  -8   4       42.12       41.15      2.14 o 
   4  -8   4        7.96       13.17      1.53 o 
  -6  -7   4        6.62        7.52      1.96 o 
  -5  -7   4       92.82      107.61      3.27 o 
  -4  -7   4       27.23       22.88      2.13 o 
  -3  -7   4       32.37       26.20      2.51 o 
  -2  -7   4      126.85      135.42      3.24 o 
  -1  -7   4       20.52       18.38      1.45 o 
   0  -7   4      477.80      497.55      6.29 o 
   1  -7   4       46.67       40.36      4.85 o 
   2  -7   4      165.16      166.79      9.71 o 
   3  -7   4       77.17       82.30      2.08 o 
   4  -7   4        0.93        0.95      0.35 o 
  -6  -6   4        2.87        1.67      1.02 o 
  -5  -6   4       61.82       57.70      9.54 o 
  -4  -6   4       46.68       43.07      6.46 o 
  -3  -6   4        0.95        1.31      2.33 o 
  -2  -6   4      353.49      366.17      6.74 o 
  -1  -6   4       13.27       14.78      1.23 o 
   0  -6   4      113.69      103.70      4.99 o 
   1  -6   4        1.79        1.07      0.26 o 
   2  -6   4       97.61      104.90      2.75 o 
   3  -6   4       34.92       31.01      2.93 o 
   4  -6   4       37.67       41.68      3.40 o 
   5  -6   4       16.16       20.90      3.90 o 
  -6  -5   4       12.35       14.95      2.38 o 
  -5  -5   4        2.81        1.98      1.12 o 
  -4  -5   4      472.17      486.86     17.05 o 
  -3  -5   4      135.98      119.78      3.36 o 
  -2  -5   4       21.66       18.74      1.34 o 
  -1  -5   4       14.37       15.68      0.99 o 
   0  -5   4      434.98      440.72      2.77 o 
   1  -5   4      100.18       88.05      3.72 o 
   2  -5   4       67.28       81.35      4.77 o 
   3  -5   4        5.18        3.17      0.84 o 
   4  -5   4        0.95        1.58      0.81 o 
   5  -5   4        1.30        1.30      0.62 o 
  -6  -4   4      175.80      186.21      8.92 o 
  -5  -4   4      108.96      114.15      9.98 o 
  -4  -4   4       86.53       85.71      3.40 o 
  -3  -4   4      138.39      124.39      2.71 o 
  -2  -4   4      124.54      130.17      3.72 o 
  -1  -4   4      110.38      130.21      3.35 o 
   0  -4   4      225.92      223.86      5.48 o 
   1  -4   4      114.62      114.42      3.22 o 
   2  -4   4      135.14      152.65      3.21 o 
   3  -4   4      181.31      164.21     11.58 o 
   4  -4   4       89.34       82.60      5.16 o 
   5  -4   4       31.67       32.75      3.54 o 
  -6  -3   4      117.10      118.21      3.57 o 
  -5  -3   4      418.95      480.82     23.43 o 
  -4  -3   4       12.61        9.76      1.44 o 
  -3  -3   4       16.64       10.28      0.82 o 
  -2  -3   4        9.60        6.64      0.63 o 
  -1  -3   4      857.60      922.45      6.01 o 
   0  -3   4        0.65        0.62      0.31 o 
   1  -3   4       12.54       14.58      1.36 o 
   2  -3   4      310.98      357.42      3.18 o 
   3  -3   4      244.94      234.88      4.33 o 
   4  -3   4       23.08       19.66      1.76 o 
   5  -3   4       11.90       10.80      1.22 o 
   6  -3   4       55.19       56.19      3.89 o 
  -6  -2   4       82.60      100.22      8.06 o 
  -5  -2   4       21.75       19.87      2.86 o 
  -4  -2   4        2.46        1.42      0.75 o 
  -3  -2   4        0.05        0.03      0.70 o 
  -2  -2   4     1037.35     1026.88     11.18 o 
  -1  -2   4      180.22      171.61      3.47 o 
   0  -2   4     1288.40     1335.73     10.50 o 
   1  -2   4     1877.58     1932.73     15.15 o 
   2  -2   4       47.70       52.02      2.47 o 
   3  -2   4        1.02        0.80      0.27 o 
   4  -2   4        3.34        3.66      0.56 o 
   5  -2   4      151.42      128.36      8.71 o 
   6  -2   4       52.48       53.12      5.66 o 
  -6  -1   4        1.06        1.33      0.89 o 
  -5  -1   4        1.95        1.91      1.30 o 
  -4  -1   4       50.05       38.49      6.20 o 
  -3  -1   4      395.95      436.94      3.27 o 
  -2  -1   4      472.04      420.38      2.89 o 
  -1  -1   4       33.50       52.56      2.84 o 
   0  -1   4      125.92      121.88      1.44 o 
   1  -1   4      115.67      103.97      2.11 o 
   2  -1   4     2344.27     2555.60     55.81 o 
   3  -1   4      285.48      303.18      2.87 o 
   4  -1   4      219.95      215.15      7.97 o 
   5  -1   4       14.09       12.98      1.12 o 
   6  -1   4       86.31       92.78      5.51 o 
  -6   0   4        2.22        2.10      0.64 o 
  -5   0   4      118.41      122.99      8.36 o 
  -4   0   4       94.84       94.69      4.51 o 
  -2   0   4      220.85      226.74      2.15 o 
  -1   0   4      731.69      660.97      5.83 o 
   0   0   4        2.29        5.43      0.67 o 
   1   0   4       65.75       62.65      2.46 o 
   2   0   4      160.82      160.98      2.16 o 
   3   0   4      285.95      308.59     10.07 o 
   4   0   4      280.41      293.36     12.71 o 
   5   0   4       58.52       55.58      3.84 o 
   6   0   4       21.79       22.22      2.65 o 
  -6   1   4        5.49        6.04      0.99 o 
  -5   1   4       73.06       68.41      5.35 o 
  -4   1   4        2.88        0.82      0.34 o 
  -3   1   4       53.15       48.04      4.29 o 
  -2   1   4      159.78      154.33      6.11 o 
  -1   1   4        0.26       -0.11      0.12 o 
   0   1   4     1771.10     1738.37     13.62 o 
   1   1   4      607.29      586.43      7.06 o 
   2   1   4      581.38      624.84      8.30 o 
   3   1   4     1266.02     1342.71      9.79 o 
   4   1   4       29.97       27.64      2.17 o 
   5   1   4      292.10      284.18      9.87 o 
   6   1   4        1.40        1.10      0.58 o 
  -6   2   4        0.32        1.42      0.80 o 
  -5   2   4       88.89       97.86      7.26 o 
  -4   2   4       61.74       65.08      2.95 o 
  -3   2   4        3.43        6.16      1.17 o 
  -2   2   4      244.85      222.39      2.57 o 
  -1   2   4      378.29      422.38      4.11 o 
   0   2   4     5507.33     5630.58    251.89 o 
   1   2   4     1031.02     1023.54      9.02 o 
   2   2   4      209.22      202.43      4.22 o 
   3   2   4       80.74       87.77      4.82 o 
   4   2   4       92.90       82.03      4.07 o 
   5   2   4      554.19      546.61     18.42 o 
   6   2   4        0.15        1.47      0.85 o 
   7   2   4        0.04        1.19      0.68 o 
  -6   3   4       86.98       90.22      7.79 o 
  -5   3   4        5.12        5.36      0.77 o 
  -4   3   4        0.00        1.44      0.79 o 
  -3   3   4       72.61       75.99      3.90 o 
  -2   3   4     1390.17     1566.81     17.79 o 
  -1   3   4      887.49      929.54      7.75 o 
   0   3   4     1017.97      957.53     10.93 o 
   1   3   4       58.93       50.97      3.08 o 
   2   3   4        0.41       -0.06      0.85 o 
   3   3   4       17.38       17.01      1.33 o 
   4   3   4       74.43       76.04      4.12 o 
   5   3   4        1.02        1.15      0.42 o 
   6   3   4       34.01       27.50      4.11 o 
   7   3   4        5.31        6.51      1.38 o 
  -6   4   4        0.40        1.69      0.76 o 
  -5   4   4       46.23       49.08      7.81 o 
  -4   4   4      391.90      424.08     15.29 o 
  -3   4   4       79.82       62.72      4.28 o 
  -2   4   4      976.34      980.09      7.62 o 
  -1   4   4      915.91     1034.36     12.12 o 
   0   4   4       21.47       15.79      1.53 o 
   1   4   4      146.63      143.50      7.45 o 
   2   4   4     1410.60     1620.53     18.88 o 
   3   4   4       50.10       40.61      2.70 o 
   4   4   4       27.79       27.05      2.26 o 
   5   4   4        0.04        0.07      0.65 o 
   6   4   4       10.38       10.62      1.57 o 
   7   4   4       23.33       23.17      3.28 o 
  -6   5   4        1.35        1.67      0.86 o 
  -5   5   4      125.83      115.61      9.16 o 
  -4   5   4      205.21      224.01     11.18 o 
  -3   5   4       51.90       43.59      4.21 o 
  -2   5   4        0.25       -0.60      0.64 o 
  -1   5   4       27.27       34.44      2.01 o 
   0   5   4      729.42      701.78      8.74 o 
   1   5   4      226.78      261.44      4.09 o 
   2   5   4     2678.97     2729.79     19.73 o 
   4   5   4       25.68       23.14      2.64 o 
   5   5   4        9.00        6.03      0.94 o 
   6   5   4       21.71       20.22      2.70 o 
  -5   6   4        5.47        6.10      1.56 o 
  -4   6   4        2.28        1.25      0.68 o 
  -3   6   4     2660.65     3051.37    755.42 o 
  -2   6   4       16.69       14.59      1.37 o 
  -1   6   4      228.21      218.28     12.57 o 
   0   6   4      119.93      107.66      4.07 o 
   1   6   4        0.06        1.92      0.63 o 
   3   6   4       14.47       13.47      2.04 o 
   4   6   4       12.99       13.25      1.80 o 
   5   6   4        2.54        0.92      1.05 o 
   6   6   4       18.77       22.85      3.25 o 
  -5   7   4        0.13        1.64      0.89 o 
  -4   7   4        2.05        3.63      1.05 o 
  -3   7   4       28.85       24.38      3.33 o 
  -2   7   4      298.44      293.60      4.20 o 
  -1   7   4        1.48        1.21      0.37 o 
   0   7   4        7.41        5.06      1.37 o 
   1   7   4       74.89       75.18      5.68 o 
   2   7   4      668.00      719.14     13.45 o 
   3   7   4      318.17      358.34      9.87 o 
   4   7   4        0.41        0.58      1.66 o 
   5   7   4        7.32        7.59      1.52 o 
   6   7   4        3.49        3.00      1.06 o 
  -5   8   4        9.37        9.29      2.14 o 
  -4   8   4        9.14        5.81      1.45 o 
  -3   8   4       95.98       92.22      6.11 o 
  -2   8   4      264.79      272.96     10.83 o 
  -1   8   4       48.88       44.45      4.07 o 
   0   8   4       13.26       11.42      1.68 o 
   1   8   4       94.22       89.94      6.12 o 
   2   8   4        3.22        3.37      1.07 o 
   3   8   4       64.42       66.10      5.97 o 
   4   8   4       45.31       36.59      3.57 o 
   5   8   4       11.52       13.04      2.06 o 
   6   8   4        6.79        6.76      1.64 o 
  -4   9   4        0.58        0.79      0.76 o 
  -3   9   4        3.08        2.61      0.73 o 
  -2   9   4       29.91       27.85      3.29 o 
  -1   9   4        4.12        2.09      0.55 o 
   0   9   4      579.12      629.86     11.71 o 
   1   9   4       17.96       14.40      2.08 o 
   2   9   4      203.97      223.07      4.44 o 
   3   9   4       29.81       26.30      2.55 o 
   4   9   4        3.53        2.28      0.70 o 
   5   9   4       24.62       24.18      3.15 o 
   6   9   4        0.58        1.90      1.32 o 
  -4  10   4       39.33       42.63      2.38 o 
  -3  10   4        0.27        1.79      0.66 o 
  -2  10   4       42.06       40.61      3.73 o 
  -1  10   4       31.41       29.53      2.40 o 
   0  10   4       98.54       87.94      6.34 o 
   1  10   4      371.53      406.94     13.93 o 
   2  10   4        2.76        1.92      0.92 o 
   3  10   4        4.92        4.44      0.92 o 
   4  10   4        0.86        3.16      0.82 o 
   5  10   4        3.14        4.15      1.07 o 
   6  10   4       23.64       21.75      2.35 o 
  -3  11   4       17.61       15.55      2.46 o 
  -2  11   4        8.49        8.29      1.76 o 
  -1  11   4       19.56       17.04      1.92 o 
   0  11   4        7.07        5.63      0.81 o 
   1  11   4       57.89       55.26      5.72 o 
   2  11   4      163.41      174.05     13.04 o 
   3  11   4       37.26       38.41      3.78 o 
   4  11   4        7.63        2.56      2.11 o 
   5  11   4       15.22       21.73      2.30 o 
  -2  12   4       30.76       22.56      6.34 o 
  -1  12   4       39.16       34.43      1.10 o 
   0  12   4       16.58       12.37      2.28 o 
   1  12   4       30.61       31.17      2.75 o 
   2  12   4       56.69       55.95      1.80 o 
   3  12   4        2.34        1.46      1.48 o 
   4  12   4       85.81       90.34      6.16 o 
   5  12   4        9.67       10.27      1.66 o 
  -1  13   4        8.22        5.62      0.99 o 
   0  13   4       16.50       13.58      2.03 o 
   1  13   4        5.65        5.00      1.10 o 
   2  13   4        1.41        1.20      0.63 o 
   3  13   4        1.44        0.96      1.47 o 
   4  13   4        1.70        1.99      0.77 o 
   0  14   4       12.10       11.53      1.57 o 
   1  14   4        0.39        1.29      0.65 o 
   2  14   4       14.86       12.24      1.47 o 
  -2 -12   5       33.47       39.50      1.79 o 
  -1 -12   5        4.50        2.30      0.54 o 
   0 -12   5       53.05       62.68      3.12 o 
  -4 -11   5        8.68        4.15      1.37 o 
  -3 -11   5       83.04       90.18      2.86 o 
  -2 -11   5        0.21        0.59      0.27 o 
  -1 -11   5       27.37       24.44      2.39 o 
   0 -11   5       57.19       51.50      5.25 o 
   1 -11   5        0.59        0.91      0.43 o 
  -4 -10   5        0.52        2.49      1.40 o 
  -3 -10   5        3.19        1.75      1.14 o 
  -2 -10   5        0.36        0.90      0.47 o 
  -1 -10   5       17.49       15.02      1.77 o 
   0 -10   5       13.12       10.45      1.31 o 
   1 -10   5       25.07       28.27      2.68 o 
   2 -10   5        7.81        5.47      1.54 o 
  -5  -9   5      220.54      286.77      9.56 o 
  -4  -9   5        9.31       12.46      1.92 o 
  -3  -9   5       26.45       26.05      3.02 o 
  -2  -9   5       64.37       57.63      5.15 o 
  -1  -9   5       92.28       80.92      4.62 o 
   0  -9   5       36.61       38.31      3.61 o 
   1  -9   5       23.27       24.70      2.24 o 
   2  -9   5       37.17       36.94      2.38 o 
   3  -9   5       44.19       47.19      1.67 o 
  -5  -8   5      181.76      213.74     21.16 o 
  -4  -8   5        5.79        5.50      1.32 o 
  -3  -8   5       18.00       18.78      1.51 o 
  -2  -8   5       99.06       81.57      5.00 o 
  -1  -8   5       54.17       50.24      3.26 o 
   0  -8   5      322.73      356.21      8.97 o 
   1  -8   5      417.16      444.75     12.66 o 
   2  -8   5      111.26      116.52      3.37 o 
   3  -8   5       20.46       20.42      1.94 o 
   4  -8   5        1.59        2.59      1.08 o 
  -6  -7   5       47.88       60.01      4.09 o 
  -5  -7   5        1.31        2.30      1.49 o 
  -4  -7   5      153.07      161.93      6.98 o 
  -3  -7   5       32.22       26.98      2.50 o 
  -2  -7   5        0.85        0.65      0.67 o 
  -1  -7   5       17.88       16.28      1.40 o 
   0  -7   5       15.62       13.69      1.06 o 
   1  -7   5      315.79      329.94      6.86 o 
   2  -7   5       85.01       99.08      7.24 o 
   3  -7   5       19.12       16.61      1.58 o 
   4  -7   5       31.31       30.41      3.12 o 
  -6  -6   5        6.44        5.10      1.51 o 
  -3  -6   5        7.96        3.85      1.23 o 
  -2  -6   5       45.70       48.59      4.99 o 
  -1  -6   5       73.75       70.62      3.56 o 
   0  -6   5       31.86       25.50      1.61 o 
   1  -6   5       23.92       22.03      1.79 o 
   2  -6   5      141.04      146.69      7.86 o 
   3  -6   5       10.43       10.31      1.03 o 
   4  -6   5        2.52        2.07      0.45 o 
   5  -6   5        3.68        2.77      0.49 o 
  -6  -5   5       45.97       48.56      5.00 o 
  -5  -5   5        2.11        1.58      0.84 o 
  -4  -5   5        1.81        0.85      0.75 o 
  -3  -5   5       75.46       70.80      3.02 o 
  -2  -5   5       74.74       83.91      5.38 o 
  -1  -5   5        0.05        0.44      0.51 o 
   0  -5   5      252.91      270.56      6.42 o 
   1  -5   5      220.08      207.00      3.44 o 
   2  -5   5       52.81       53.05      7.75 o 
   3  -5   5       24.16       55.63     15.76 o 
   4  -5   5        2.33        3.48      0.62 o 
   5  -5   5        7.42        9.46      1.32 o 
  -6  -4   5       22.33       22.41      2.98 o 
  -5  -4   5       40.22       47.08      6.61 o 
  -4  -4   5       96.79       98.79      7.03 o 
  -3  -4   5      495.61      521.25     13.75 o 
  -2  -4   5      301.10      320.89      3.72 o 
  -1  -4   5      605.21      680.33      4.79 o 
   0  -4   5      121.55      113.89      2.86 o 
   1  -4   5       28.93       22.25      1.09 o 
   2  -4   5       28.96       23.90      2.16 o 
   3  -4   5        0.20        1.48      0.94 o 
   4  -4   5      244.93      222.36      4.13 o 
   5  -4   5        2.97        2.54      0.55 o 
  -6  -3   5        1.19        3.71      1.45 o 
  -5  -3   5        7.41        7.46      1.10 o 
  -4  -3   5       23.46       22.27      2.50 o 
  -3  -3   5        6.12        3.49      0.37 o 
  -2  -3   5      198.85      198.47      6.93 o 
  -1  -3   5     2654.84     3025.03    166.13 o 
   0  -3   5       44.69       45.46      1.70 o 
   1  -3   5      226.21      236.25      4.62 o 
   2  -3   5      337.83      339.46      2.92 o 
   3  -3   5      257.71      280.61      4.23 o 
   4  -3   5      127.84      127.17      6.72 o 
   5  -3   5        3.43        2.70      0.94 o 
   6  -3   5        3.19        3.32      0.92 o 
  -6  -2   5       10.74        6.73      1.58 o 
  -5  -2   5      232.12      250.23     12.70 o 
  -4  -2   5        3.38        4.79      0.97 o 
  -3  -2   5        7.58        7.38      0.65 o 
  -2  -2   5      102.94       98.79     10.21 o 
  -1  -2   5      203.01      212.88      2.86 o 
   0  -2   5        4.09        1.54      0.85 o 
   1  -2   5      682.69      700.25     11.02 o 
   2  -2   5      312.48      369.68      3.35 o 
   3  -2   5      180.47      193.71      4.34 o 
   4  -2   5        4.67        3.59      0.50 o 
   5  -2   5        1.83        0.30      0.42 o 
   6  -2   5      115.16      122.28      8.18 o 
  -6  -1   5       19.24       14.98      2.32 o 
  -5  -1   5       12.97       11.46      1.08 o 
  -4  -1   5        9.30        9.27      1.25 o 
  -3  -1   5       19.01       18.78      1.21 o 
  -2  -1   5       11.27       10.21      0.80 o 
  -1  -1   5      809.32      794.49      6.54 o 
   0  -1   5      101.63      101.23      3.40 o 
   1  -1   5      759.71      828.92      9.84 o 
   2  -1   5      365.43      384.47      3.26 o 
   3  -1   5      135.71      131.25      3.34 o 
   4  -1   5      186.99      187.30      6.70 o 
   5  -1   5       35.80       32.56      5.92 o 
  -6   0   5       36.79       34.23      5.10 o 
  -5   0   5        0.02        0.64      0.30 o 
  -4   0   5      229.65      222.54      3.48 o 
  -3   0   5        9.32        9.14      0.60 o 
  -2   0   5     1025.92     1057.22      8.37 o 
  -1   0   5        3.09        2.85      0.20 o 
   0   0   5     1881.82     1796.57     20.19 o 
   1   0   5        0.03        0.03      0.38 o 
   2   0   5      106.48       91.26      1.79 o 
   3   0   5       14.97       11.40      0.72 o 
   4   0   5      541.27      549.14      9.35 o 
   5   0   5      495.42      500.77     19.90 o 
   6   0   5        1.39        0.83      0.49 o 
  -6   1   5        8.19        6.01      1.06 o 
  -5   1   5       46.01       41.77      3.72 o 
  -4   1   5       34.48       26.30      2.40 o 
  -3   1   5      133.32      134.44      6.73 o 
  -2   1   5      479.66      520.78      8.19 o 
  -1   1   5      855.86      909.52      7.83 o 
   0   1   5     1174.87     1116.78     10.62 o 
   1   1   5      318.59      324.44      4.33 o 
   2   1   5      490.58      508.56      7.64 o 
   3   1   5        3.56        2.48      0.69 o 
   4   1   5        0.07        0.65      0.46 o 
   5   1   5       31.62       31.67      2.74 o 
   6   1   5        1.64        1.58      0.75 o 
  -6   2   5       25.73       28.42      3.20 o 
  -5   2   5        0.51        0.91      0.29 o 
  -4   2   5      341.30      350.64      4.89 o 
  -3   2   5        0.41        0.83      0.27 o 
  -2   2   5      494.37      483.16      4.31 o 
  -1   2   5      419.12      394.40      3.49 o 
   0   2   5       25.11       16.27      1.39 o 
   1   2   5      101.80      110.51      3.10 o 
   2   2   5       97.85       99.09     10.29 o 
   3   2   5      305.07      311.92      4.57 o 
   4   2   5      438.07      434.55      6.21 o 
   5   2   5      169.02      179.61      7.76 o 
   6   2   5       67.58       64.30      1.98 o 
  -6   3   5      120.23      137.51     10.14 o 
  -5   3   5       20.61       18.13      2.12 o 
  -4   3   5        1.43        1.67      1.12 o 
  -3   3   5        0.28        0.42      0.11 o 
  -2   3   5      140.68      132.67      2.89 o 
  -1   3   5     1486.76     1522.38     21.40 o 
   0   3   5      235.59      221.58      3.99 o 
   1   3   5      524.02      547.27      7.29 o 
   2   3   5      227.35      226.78      5.96 o 
   3   3   5      437.73      448.09      4.81 o 
   4   3   5       26.29       22.36      1.82 o 
   5   3   5       27.02       24.65      2.20 o 
   6   3   5      201.26      212.53      5.17 o 
  -6   4   5       19.06       19.76      3.38 o 
  -5   4   5      131.51      129.77      3.82 o 
  -4   4   5       31.92       32.24      4.26 o 
  -3   4   5       68.16       68.55      4.62 o 
  -2   4   5      377.23      354.26      4.23 o 
  -1   4   5      892.03      970.26     16.86 o 
   0   4   5      163.32      151.67      4.43 o 
   1   4   5       36.76       49.75      4.08 o 
   2   4   5      135.74      150.31      6.12 o 
   3   4   5       21.76       13.74      1.24 o 
   4   4   5      145.82      143.09      4.41 o 
   5   4   5       25.98       20.73      2.00 o 
   6   4   5       36.53       34.31      1.65 o 
  -6   5   5        6.91        9.30      2.17 o 
  -5   5   5       17.73       19.75      2.49 o 
  -4   5   5      123.82      119.54     10.97 o 
  -3   5   5      324.99      340.43      6.68 o 
  -2   5   5      927.73      950.34      7.76 o 
  -1   5   5       20.73       16.99      1.69 o 
   0   5   5       28.05       27.40      1.40 o 
   1   5   5     1122.11     1222.46     10.89 o 
   2   5   5       83.23      101.48     12.35 o 
   3   5   5      154.49      159.14      4.46 o 
   4   5   5        9.67       12.97      1.45 o 
   5   5   5       17.86       13.23      1.82 o 
   6   5   5       66.44       61.83      4.11 o 
  -5   6   5        2.99        1.49      0.85 o 
  -4   6   5       21.15       20.89      3.36 o 
  -3   6   5      457.73      502.27      9.50 o 
  -2   6   5      164.20      158.09      4.73 o 
  -1   6   5       39.44       36.60      2.12 o 
   0   6   5      153.34      143.43      5.24 o 
   1   6   5      654.00      695.16      6.63 o 
   2   6   5     3276.93     3435.32     23.93 o 
   3   6   5      413.03      439.41     11.82 o 
   4   6   5       95.22       97.32      7.67 o 
   5   6   5        0.56        1.89      1.15 o 
   6   6   5        0.19        1.90      1.27 o 
  -5   7   5        0.04        1.62      0.85 o 
  -4   7   5       37.72       37.63      4.22 o 
  -3   7   5      340.00      369.84     13.32 o 
  -2   7   5       23.37       19.31      2.13 o 
  -1   7   5      315.45      314.98     11.36 o 
   0   7   5       28.37       27.71      2.43 o 
   1   7   5       22.39       24.75      2.39 o 
   2   7   5      820.76      934.60     24.15 o 
   3   7   5        0.15        0.58      1.14 o 
   4   7   5      133.72      141.28     11.81 o 
   5   7   5       30.43       22.29      3.54 o 
   6   7   5       15.24       13.80      2.25 o 
  -5   8   5        0.41       -0.05      0.68 o 
  -4   8   5        5.50        1.46      1.09 o 
  -3   8   5        7.84        5.31      0.93 o 
  -2   8   5      163.79      150.96      7.85 o 
  -1   8   5       83.07       86.91      2.20 o 
   0   8   5       48.78       42.91      3.30 o 
   1   8   5       45.93       45.12      3.88 o 
   2   8   5      235.11      260.64      9.93 o 
   3   8   5      771.21      901.24     19.49 o 
   4   8   5        3.75        2.52      1.04 o 
   5   8   5       23.35       20.37      2.64 o 
   6   8   5        1.81        2.07      1.16 o 
  -4   9   5        5.96        9.96      2.14 o 
  -3   9   5       14.85       14.05      2.13 o 
  -2   9   5      177.57      170.61      6.02 o 
  -1   9   5       14.62       13.16      1.36 o 
   0   9   5      173.84      181.58      8.51 o 
   1   9   5        2.29        4.57      2.00 o 
   2   9   5       45.75       45.12      3.17 o 
   3   9   5       22.07       20.03      2.16 o 
   4   9   5        6.09        5.78      1.01 o 
   5   9   5      130.49      135.35      3.99 o 
   6   9   5        1.25        0.53      0.87 o 
  -4  10   5        3.57        3.29      1.22 o 
  -3  10   5        4.80        5.09      1.40 o 
  -2  10   5      185.69      184.54      6.89 o 
  -1  10   5       28.40       25.97      2.48 o 
   0  10   5       19.99       15.64      2.44 o 
   1  10   5       47.27       41.73      5.44 o 
   2  10   5       83.75       90.94      6.38 o 
   3  10   5       32.13       29.89      2.58 o 
   4  10   5        9.21        7.42      1.17 o 
   5  10   5        5.54        5.23      1.18 o 
  -3  11   5       13.42       13.45      4.21 o 
  -2  11   5        3.01        1.99      0.98 o 
  -1  11   5       17.47       15.95      1.80 o 
   0  11   5       42.42       36.97      4.92 o 
   1  11   5      304.28      340.66     18.50 o 
   2  11   5       57.71       59.41      5.50 o 
   3  11   5      251.87      279.19     10.78 o 
   4  11   5       10.27       10.09      1.26 o 
   5  11   5        1.21        2.20      1.59 o 
  -2  12   5        1.14        1.48      1.17 o 
  -1  12   5        2.26        1.37      0.63 o 
   0  12   5        1.72        1.23      2.13 o 
   1  12   5      233.76      249.71      5.47 o 
   2  12   5        0.02        0.97      0.53 o 
   3  12   5        0.44        2.78      1.05 o 
   4  12   5       21.45       22.54      2.33 o 
   5  12   5       60.83       78.49      3.91 o 
  -1  13   5        0.08        0.73      0.52 o 
   0  13   5       29.45       25.03      5.29 o 
   1  13   5        6.55        4.84      1.24 o 
   2  13   5        5.52        3.55      0.97 o 
   3  13   5        2.10        1.61      1.60 o 
   4  13   5        6.51        6.87      1.30 o 
   0  14   5       13.93       10.06      1.14 o 
   1  14   5        0.50        0.83      0.52 o 
   2  14   5      103.15      118.60      2.51 o 
   3  14   5        1.72        2.56      1.05 o 
  -3 -11   6       24.38       25.86      1.83 o 
  -2 -11   6       17.59       17.36      2.53 o 
  -1 -11   6       16.74       15.72      1.76 o 
   0 -11   6      122.22      127.06      5.74 o 
   1 -11   6        0.34        1.44      0.66 o 
  -4 -10   6        2.67        3.53      1.10 o 
  -3 -10   6        9.37        6.43      1.61 o 
  -2 -10   6        0.62        0.92      0.67 o 
  -1 -10   6        1.72        1.52      0.67 o 
   0 -10   6        1.02        2.12      0.69 o 
   1 -10   6        3.39        1.38      0.46 o 
   2 -10   6       35.39       36.59      1.61 o 
  -5  -9   6       71.34       73.32      3.96 o 
  -4  -9   6        2.10        4.35      1.35 o 
  -3  -9   6        8.77        7.87      1.39 o 
  -2  -9   6       56.70       52.14      1.54 o 
  -1  -9   6        5.57        5.37      2.59 o 
   0  -9   6        2.44        2.46      0.42 o 
   1  -9   6       52.72       53.55      3.29 o 
   2  -9   6       86.48      102.90      7.67 o 
   3  -9   6        0.18        0.94      0.44 o 
  -5  -8   6        4.09        5.25      1.55 o 
  -4  -8   6       14.35       14.18      2.09 o 
  -3  -8   6       27.43       26.84      4.30 o 
  -2  -8   6        6.55        4.92      1.52 o 
  -1  -8   6       49.68       49.88      3.39 o 
   0  -8   6      626.56      679.25     23.10 o 
   1  -8   6       49.89       43.40      4.14 o 
   2  -8   6       62.70       58.35      1.87 o 
   3  -8   6       29.48       30.67      3.20 o 
  -5  -7   6      200.14      260.83      8.81 o 
  -4  -7   6       32.24       31.62      4.32 o 
  -3  -7   6      145.25      156.79      8.08 o 
  -2  -7   6       52.91       46.97      2.71 o 
  -1  -7   6      126.65      120.91      6.06 o 
   0  -7   6      358.97      381.67      9.50 o 
   1  -7   6      137.44      136.41      5.76 o 
   2  -7   6        0.64        0.42      0.47 o 
   3  -7   6        0.01        1.30      0.53 o 
   4  -7   6       13.02       15.95      1.41 o 
  -6  -6   6        3.45        4.00      1.40 o 
  -5  -6   6        8.14        8.86      1.49 o 
  -4  -6   6      564.98      685.12     13.29 o 
  -3  -6   6        2.97        1.58      0.87 o 
  -2  -6   6        2.30        0.69      0.25 o 
  -1  -6   6       91.08       93.63      3.14 o 
   0  -6   6      116.46      111.54      3.60 o 
   1  -6   6     2223.77     2321.34    331.65 o 
   2  -6   6      361.38      385.05      9.91 o 
   3  -6   6        8.54        8.37      1.21 o 
   4  -6   6        6.36        6.64      1.12 o 
  -6  -5   6       51.09       48.47      5.37 o 
  -5  -5   6        0.33        0.37      0.73 o 
  -4  -5   6      554.86      657.88     31.98 o 
  -3  -5   6        8.50        6.97      1.38 o 
  -2  -5   6       78.80       76.21      5.16 o 
  -1  -5   6        2.19        0.90      0.44 o 
   0  -5   6      273.61      278.15      7.91 o 
   1  -5   6       59.58       54.88      3.93 o 
   2  -5   6      187.37      192.75      4.46 o 
   3  -5   6       36.16       30.73      2.40 o 
   4  -5   6        1.06        1.09      0.34 o 
   5  -5   6        6.02        8.24      1.02 o 
  -6  -4   6       11.30       12.28      2.53 o 
  -5  -4   6       10.17       13.55      2.32 o 
  -4  -4   6      142.07      163.62     15.70 o 
  -3  -4   6        3.67        2.06      0.97 o 
  -2  -4   6       23.66       25.67      2.16 o 
   0  -4   6        6.00        9.97      0.82 o 
   1  -4   6      312.65      298.72      5.88 o 
   2  -4   6      580.54      590.30      8.11 o 
   3  -4   6      480.75      484.57     10.61 o 
   4  -4   6       32.70       40.10      3.28 o 
   5  -4   6        7.39        5.76      1.07 o 
  -6  -3   6       18.35       17.11      2.63 o 
  -5  -3   6        3.62        4.80      1.17 o 
  -4  -3   6       13.32       13.62      3.25 o 
  -3  -3   6      152.68      150.90      7.75 o 
  -2  -3   6        0.45        1.15      0.38 o 
  -1  -3   6      130.64      156.79      3.78 o 
   0  -3   6        1.94        1.72      0.22 o 
   1  -3   6        0.12        1.64      0.46 o 
   2  -3   6       21.41       20.55      1.57 o 
   3  -3   6      150.53      148.87      4.82 o 
   4  -3   6      237.52      210.29      8.12 o 
   5  -3   6       15.10        9.26      1.59 o 
  -6  -2   6      182.41      220.97     12.13 o 
  -5  -2   6      240.44      259.55      5.96 o 
  -4  -2   6       68.94       66.76      7.31 o 
  -3  -2   6      618.32      600.23     26.12 o 
  -2  -2   6      312.77      308.52      3.69 o 
  -1  -2   6      310.14      327.31      4.22 o 
   0  -2   6       36.74       42.07      4.52 o 
   1  -2   6      155.55      137.15      3.44 o 
   2  -2   6       38.94       45.46      5.07 o 
   3  -2   6      193.25      190.23      6.93 o 
   4  -2   6        2.95        2.87      0.76 o 
   5  -2   6      118.22      124.25      9.20 o 
   6  -2   6        7.74        7.31      1.64 o 
  -6  -1   6       27.94       28.90      4.14 o 
  -5  -1   6      389.61      376.81     18.70 o 
  -4  -1   6        0.59        0.51      0.35 o 
  -3  -1   6       71.32       70.33      3.04 o 
  -2  -1   6       90.35       91.56      4.75 o 
  -1  -1   6      450.29      486.72      3.37 o 
   0  -1   6     1145.35     1227.04      9.94 o 
   1  -1   6      186.28      190.39      4.57 o 
   2  -1   6        2.15        0.32      0.29 o 
   3  -1   6       46.97       44.26      1.93 o 
   4  -1   6       70.24       63.96      3.61 o 
   5  -1   6      108.80      103.82      5.93 o 
  -6   0   6       12.49       14.67      4.58 o 
  -5   0   6       33.99       29.16      2.98 o 
  -4   0   6       90.82      112.46      7.80 o 
  -3   0   6       39.40       35.06      2.35 o 
  -2   0   6       47.65       52.92      2.08 o 
  -1   0   6       91.65      101.24      1.73 o 
   0   0   6       74.78       61.03      2.96 o 
   1   0   6      541.08      596.16      5.37 o 
   2   0   6      387.19      417.76     11.87 o 
   3   0   6      109.74      131.69      7.66 o 
   4   0   6      301.45      291.37      4.80 o 
   5   0   6       58.77       53.75      5.14 o 
  -6   1   6      100.65       95.16      5.74 o 
  -5   1   6       38.03       40.92      4.46 o 
  -4   1   6       31.05       45.82      4.47 o 
  -3   1   6        0.48        0.68      0.44 o 
  -2   1   6      164.88      148.45      3.62 o 
  -1   1   6       49.00       55.66      1.34 o 
   0   1   6      339.22      335.74      4.47 o 
   1   1   6       13.10       11.35      2.55 o 
   2   1   6      526.65      544.76      7.07 o 
   3   1   6       73.32       68.11      5.00 o 
   4   1   6       85.80       79.42      2.41 o 
   5   1   6      297.54      299.51     10.46 o 
   6   1   6        0.02        0.35      0.26 o 
  -6   2   6        3.96        3.56      0.58 o 
  -5   2   6        1.05        0.82      0.92 o 
  -4   2   6       12.20       12.83      2.79 o 
  -3   2   6        0.11        0.79      0.47 o 
  -2   2   6      647.40      717.80      6.53 o 
  -1   2   6      271.77      248.71      4.72 o 
   0   2   6       20.51       21.13      0.91 o 
   1   2   6      159.90      143.03      3.63 o 
   2   2   6      103.56      118.98      7.78 o 
   3   2   6      583.13      632.48      4.02 o 
   4   2   6       72.88       77.23      2.57 o 
   5   2   6       85.29       82.77      5.42 o 
   6   2   6        2.70        1.96      0.65 o 
  -6   3   6       21.32       17.97      2.05 o 
  -5   3   6       19.58       17.92      2.13 o 
  -4   3   6      333.99      356.79      9.05 o 
  -2   3   6        0.83        0.65      0.34 o 
  -1   3   6      144.38      145.12      2.60 o 
   0   3   6      995.24     1044.68      6.98 o 
   1   3   6       15.34       17.77      1.21 o 
   2   3   6      224.40      257.15      8.98 o 
   3   3   6       50.25       48.55      3.20 o 
   4   3   6      141.44      148.04      4.77 o 
   5   3   6       18.63       15.63      1.51 o 
   6   3   6        5.83        3.83      0.73 o 
  -6   4   6       39.43       38.40      5.51 o 
  -5   4   6        4.51        4.85      1.14 o 
  -4   4   6        2.97        5.49      1.61 o 
  -3   4   6        0.06        1.36      0.58 o 
  -2   4   6      228.58      224.19      4.47 o 
  -1   4   6     3284.02     3758.12    291.98 o 
   0   4   6      342.76      376.82      4.93 o 
   1   4   6     1306.71     1361.83     16.70 o 
   2   4   6       14.11       10.36      1.67 o 
   3   4   6      189.37      206.02      5.07 o 
   4   4   6      196.89      206.92      4.04 o 
   5   4   6       14.76       12.92      1.31 o 
   6   4   6       80.72       83.26      5.71 o 
  -6   5   6       33.43       38.20      2.51 o 
  -5   5   6       46.42       52.41      4.28 o 
  -4   5   6       77.22       84.15      8.44 o 
  -3   5   6     1041.91     1096.32     18.96 o 
  -2   5   6        5.53        7.13      1.18 o 
  -1   5   6      175.47      207.06      6.14 o 
   0   5   6      151.73      116.01      6.80 o 
   1   5   6     3511.05     4086.43     27.83 o 
   2   5   6       56.17       58.63      6.55 o 
   3   5   6       11.77        7.67      2.70 o 
   4   5   6       99.11      101.67      2.98 o 
   5   5   6      218.53      193.62      7.99 o 
   6   5   6      215.43      216.32      5.20 o 
  -5   6   6        7.84       12.66      1.87 o 
  -4   6   6        1.33        1.99      0.85 o 
  -3   6   6       11.01        6.36      1.86 o 
  -2   6   6      363.36      379.99     10.17 o 
  -1   6   6        3.11        2.36      0.79 o 
   0   6   6       23.72       22.13      3.52 o 
   1   6   6      256.11      274.56      7.66 o 
   2   6   6       11.47        5.24      1.41 o 
   3   6   6      202.45      210.27      5.24 o 
   4   6   6       18.02       20.46      6.91 o 
   5   6   6       13.18        9.56      1.79 o 
   6   6   6       18.90       15.82      2.16 o 
  -5   7   6       14.54       20.56      2.93 o 
  -4   7   6      198.83      197.17      6.34 o 
  -3   7   6       71.05       66.50      4.86 o 
  -2   7   6      132.31      136.97      5.65 o 
  -1   7   6       20.11       11.16      4.00 o 
   0   7   6       86.10       82.42      5.60 o 
   1   7   6        0.01        1.26      1.24 o 
   2   7   6      558.31      692.58     19.19 o 
   3   7   6       46.96       41.24      4.29 o 
   4   7   6      385.38      405.60     14.62 o 
   5   7   6        0.53        3.01      1.49 o 
   6   7   6        8.57       11.85      2.48 o 
  -5   8   6        7.66        8.74      1.86 o 
  -4   8   6       36.44       32.17     11.22 o 
  -3   8   6        4.07        2.69      1.26 o 
  -2   8   6     1256.68     1332.42    101.21 o 
  -1   8   6       13.36       11.98      2.36 o 
   0   8   6        2.22        1.54      1.05 o 
   1   8   6       82.48       74.33      5.27 o 
   2   8   6        0.18        0.86      1.24 o 
   3   8   6      136.80      141.09      9.82 o 
   4   8   6      137.57      148.83      7.79 o 
   5   8   6        7.08        6.12      1.34 o 
   6   8   6        1.70        3.09      1.42 o 
  -4   9   6        2.31        3.67      1.16 o 
  -3   9   6        7.05        6.41      1.23 o 
  -2   9   6      432.18      429.33     22.75 o 
  -1   9   6        1.05        0.15      0.95 o 
   0   9   6        4.34        4.05      1.60 o 
   1   9   6       18.35       22.07      2.69 o 
   2   9   6       40.67       42.65      4.72 o 
   3   9   6      399.39      429.36     11.58 o 
   4   9   6      110.66      105.44      3.38 o 
   5   9   6       26.05       23.07      3.14 o 
   6   9   6        0.31        0.75      0.91 o 
  -4  10   6        0.78        1.98      1.08 o 
  -3  10   6       18.94       17.37      2.38 o 
  -2  10   6       42.69       44.44      5.93 o 
  -1  10   6       25.75       18.72      1.85 o 
   0  10   6        1.04       -1.49      0.99 o 
   1  10   6        2.12        2.42      1.66 o 
   2  10   6        3.33        3.01      1.23 o 
   3  10   6      195.48      218.49      9.62 o 
   4  10   6       22.17       16.49      1.70 o 
   5  10   6       10.21        9.40      1.44 o 
  -3  11   6        1.06        4.03      1.50 o 
  -2  11   6       14.33       14.88      2.13 o 
  -1  11   6        0.08        1.10      0.89 o 
   0  11   6       41.32       40.56      5.39 o 
   1  11   6        0.12        1.55      1.06 o 
   2  11   6       39.12       34.88      3.90 o 
   3  11   6       13.88       10.70      1.49 o 
   4  11   6      131.56      134.59      2.96 o 
   5  11   6        3.37        2.31      0.80 o 
  -2  12   6       49.13       40.87      5.22 o 
  -1  12   6       44.46       47.89      2.94 o 
   0  12   6       74.17       71.38      2.77 o 
   1  12   6       55.03       51.36      1.89 o 
   2  12   6       35.38       37.52      3.08 o 
   3  12   6        4.60        4.98      1.23 o 
   4  12   6        1.79        1.56      0.90 o 
  -1  13   6       51.54       52.36      2.57 o 
   0  13   6        5.28        3.48      0.95 o 
   1  13   6      137.13      147.27      5.52 o 
   2  13   6       53.34       52.70      3.98 o 
   3  13   6        7.25        5.71      1.06 o 
   4  13   6        4.93        2.07      1.01 o 
   0  14   6        1.50        1.37      1.49 o 
   1  14   6       15.29       12.17      1.46 o 
   2  14   6       24.97       22.06      3.10 o 
   3  14   6        7.28        4.57      1.36 o 
  -2 -11   7       12.80       11.96      1.80 o 
  -1 -11   7      116.81      147.01      3.47 o 
   0 -11   7       14.49       16.09      1.79 o 
  -4 -10   7        2.56        2.92      0.97 o 
  -3 -10   7      143.92      179.22     19.38 o 
  -2 -10   7        9.60        9.87      1.96 o 
  -1 -10   7        5.97        6.40      1.71 o 
   0 -10   7       17.05       14.66      2.00 o 
   1 -10   7        0.13        1.00      0.51 o 
  -4  -9   7        0.34        3.16      1.05 o 
  -3  -9   7        0.23        2.47      1.27 o 
  -2  -9   7      197.53      214.87      3.94 o 
  -1  -9   7       17.92       16.79      5.54 o 
   0  -9   7       20.50       14.55      1.63 o 
   1  -9   7       35.75       36.10      2.02 o 
   2  -9   7        0.21        0.13      1.10 o 
  -5  -8   7       42.90       47.46      4.16 o 
  -4  -8   7       26.43       29.40      4.13 o 
  -3  -8   7        0.95        2.94      1.23 o 
  -2  -8   7       76.39       81.67      5.65 o 
  -1  -8   7       52.85       49.94      4.93 o 
   0  -8   7        1.60        1.08      0.31 o 
   1  -8   7       46.91       48.36      3.46 o 
   2  -8   7       10.64        7.84      1.04 o 
   3  -8   7       22.40       28.28      1.71 o 
  -5  -7   7       42.73       45.29      4.65 o 
  -4  -7   7       43.67       46.48      2.05 o 
  -3  -7   7        1.59        3.71      1.00 o 
  -2  -7   7       34.92       24.44      6.59 o 
  -1  -7   7        7.18        4.21      0.83 o 
   0  -7   7      336.34      347.50      9.41 o 
   1  -7   7      146.16      147.14      4.45 o 
   2  -7   7       40.93       38.60      4.06 o 
   3  -7   7        0.85        2.57      1.14 o 
   4  -7   7        0.53        1.74      0.90 o 
  -6  -6   7       43.71       47.73      3.21 o 
  -5  -6   7       13.86       13.32      2.18 o 
  -4  -6   7      341.41      406.25      8.54 o 
  -3  -6   7       11.46        7.52      1.12 o 
  -2  -6   7       18.53       19.81      2.65 o 
  -1  -6   7        2.20        1.61      0.90 o 
   0  -6   7      261.79      277.40     11.11 o 
   1  -6   7      827.95      857.46     21.11 o 
   2  -6   7      274.92      287.49     10.21 o 
   3  -6   7        6.64        7.02      0.76 o 
   4  -6   7        0.75        0.42      1.05 o 
  -6  -5   7        1.04        3.85      1.39 o 
  -5  -5   7        0.03        1.94      1.10 o 
  -4  -5   7        0.12        1.30      0.85 o 
  -3  -5   7      105.58       92.23      6.57 o 
  -2  -5   7       18.29       14.03      1.69 o 
  -1  -5   7       46.19       43.44      2.29 o 
   0  -5   7       71.21       74.17      4.74 o 
   1  -5   7      619.95      637.02      8.62 o 
   2  -5   7      243.58      244.13      6.89 o 
   3  -5   7      163.99      156.45      2.87 o 
   4  -5   7       22.47       18.34      1.48 o 
   5  -5   7       14.32       10.36      1.17 o 
  -6  -4   7        5.00        4.24      1.29 o 
  -5  -4   7       20.41       20.29      2.66 o 
  -4  -4   7       34.56       31.25      3.69 o 
  -3  -4   7      118.02      112.25      4.10 o 
  -2  -4   7      203.51      201.78      5.77 o 
  -1  -4   7       22.69       25.90      1.68 o 
   0  -4   7      247.18      245.25      7.63 o 
   1  -4   7       55.33       54.80      7.42 o 
   2  -4   7        0.16        1.38      0.77 o 
   3  -4   7       23.83       17.09      2.14 o 
   4  -4   7        0.13        0.92      0.34 o 
   5  -4   7        0.00        1.20      0.38 o 
  -6  -3   7        7.51       10.29      2.24 o 
  -5  -3   7        8.97        8.29      1.15 o 
  -4  -3   7      271.50      283.89     10.48 o 
  -3  -3   7        7.61        3.87      1.44 o 
  -2  -3   7        0.01        0.77      0.53 o 
  -1  -3   7       28.95       30.45      2.12 o 
   0  -3   7        0.21        0.69      0.52 o 
   1  -3   7      318.47      294.04      5.90 o 
   2  -3   7       77.20       72.37      2.77 o 
   3  -3   7      220.73      210.67      5.36 o 
   4  -3   7       36.09       32.86      2.86 o 
   5  -3   7        0.00        1.95      1.28 o 
  -6  -2   7      157.95      162.82     15.72 o 
  -5  -2   7        1.56        0.54      0.57 o 
  -4  -2   7       13.47       10.66      1.42 o 
  -3  -2   7       14.72       11.48      1.75 o 
  -2  -2   7      125.27      110.83      6.50 o 
  -1  -2   7      374.52      410.18      9.33 o 
   0  -2   7       70.79       58.64      4.33 o 
   1  -2   7      159.79      166.99      3.59 o 
   2  -2   7      174.22      175.21      3.65 o 
   3  -2   7       24.74       22.64      1.21 o 
   4  -2   7       17.74       15.38      1.25 o 
   5  -2   7        2.07        2.14      0.73 o 
  -6  -1   7      190.65      243.28     25.40 o 
  -5  -1   7       71.23       82.69      6.57 o 
  -4  -1   7        3.16        1.31      0.36 o 
  -3  -1   7      155.04      153.82      5.50 o 
  -2  -1   7      391.48      386.23      8.37 o 
  -1  -1   7      255.66      249.45      4.88 o 
   0  -1   7     1391.24     1605.43     46.52 o 
   1  -1   7      284.22      301.38      4.06 o 
   2  -1   7       18.49       25.11      1.50 o 
   3  -1   7       69.55       65.74      2.25 o 
   4  -1   7        5.70        3.66      1.23 o 
   5  -1   7      220.95      211.35     12.35 o 
  -6   0   7       30.03       27.13      6.06 o 
  -5   0   7       79.24       55.43      8.63 o 
  -4   0   7        2.19        1.98      0.65 o 
  -3   0   7        5.07        2.39      0.87 o 
  -2   0   7      354.85      379.50      2.12 o 
  -1   0   7       25.95       30.78      1.00 o 
   0   0   7     1375.11     1443.04     29.74 o 
   1   0   7      367.44      402.68      8.63 o 
   2   0   7        0.57       -0.01      0.65 o 
   3   0   7      191.32      190.95      6.18 o 
   4   0   7        5.24        4.01      1.36 o 
   5   0   7      112.88      100.39      4.63 o 
   6   0   7       13.23        9.65      2.09 o 
  -6   1   7       51.10       47.88      7.49 o 
  -5   1   7       42.16       38.92      4.09 o 
  -4   1   7      205.10      197.92      6.40 o 
  -3   1   7      179.77      188.71      3.81 o 
  -2   1   7       18.91       22.57      1.78 o 
  -1   1   7        0.37        2.21      0.38 o 
   0   1   7      834.34      901.53      7.58 o 
   1   1   7        1.72        3.22      0.62 o 
   2   1   7      371.86      413.50      4.21 o 
   3   1   7       26.54       30.93      3.62 o 
   4   1   7      693.97      672.85     23.51 o 
   5   1   7        0.47        1.57      0.54 o 
   6   1   7        0.90        0.70      0.52 o 
  -6   2   7        0.02        0.74      0.29 o 
  -5   2   7      109.02      106.15      3.89 o 
  -4   2   7      240.58      236.50      6.65 o 
  -3   2   7      257.60      244.84      4.69 o 
  -2   2   7      667.00      692.05      3.49 o 
  -1   2   7       54.43       58.29      2.07 o 
   0   2   7        0.24       -0.22      0.34 o 
   1   2   7       37.99       32.21      1.71 o 
   2   2   7        0.53       -0.78      1.00 o 
   3   2   7      892.46      881.04     24.39 o 
   4   2   7       23.72       21.71      1.66 o 
   5   2   7      143.98      137.72      3.38 o 
   6   2   7       92.96       81.38      6.02 o 
  -6   3   7        9.18       10.38      1.43 o 
  -5   3   7       50.75       47.02      3.16 o 
  -4   3   7        0.14        1.15      0.46 o 
  -3   3   7       63.75       53.34      3.01 o 
  -2   3   7       32.15       39.23      2.28 o 
  -1   3   7        1.53        1.44      0.89 o 
   0   3   7       14.42       17.83      0.73 o 
   1   3   7      678.72      715.72     13.41 o 
   2   3   7      282.34      300.61     16.98 o 
   3   3   7      104.37       86.54      5.94 o 
   4   3   7        0.23        2.38      1.05 o 
   5   3   7      127.78      121.34      3.98 o 
   6   3   7       19.21       14.84      1.79 o 
  -6   4   7       25.61       34.61      4.20 o 
  -5   4   7       31.70       35.07      3.93 o 
  -4   4   7        0.93       -0.01      0.49 o 
  -3   4   7       65.59       62.67      2.42 o 
  -2   4   7        0.02        0.36      0.34 o 
  -1   4   7      545.46      604.23      8.50 o 
   0   4   7      147.95      178.85     13.25 o 
   1   4   7      172.96      185.46      8.43 o 
   2   4   7       33.74       32.56      3.63 o 
   3   4   7       19.99       23.25      3.07 o 
   4   4   7      114.84      127.78      3.94 o 
   5   4   7      299.28      311.31      6.24 o 
   6   4   7       14.15       12.40      1.31 o 
  -5   5   7        1.53        3.07      0.88 o 
  -4   5   7       20.18       20.14      2.97 o 
  -3   5   7      219.39      229.62      4.92 o 
  -2   5   7       45.91       49.61      3.46 o 
  -1   5   7       10.09        3.57      1.25 o 
   0   5   7      267.24      244.98      9.95 o 
   1   5   7     1009.80     1053.76      9.38 o 
   2   5   7       17.91       14.19      2.07 o 
   3   5   7        7.21        9.36      1.56 o 
   4   5   7      116.35      120.13      6.93 o 
   5   5   7      113.97      110.53      2.74 o 
   6   5   7      199.95      201.03     18.82 o 
  -5   6   7      102.95      140.33     15.99 o 
  -4   6   7        5.08        5.62      1.79 o 
  -3   6   7      323.37      326.12     11.74 o 
  -2   6   7      177.03      172.02      5.07 o 
  -1   6   7       88.91       84.02      4.42 o 
   0   6   7       37.26       32.51      1.62 o 
   1   6   7       96.06       90.17      5.46 o 
   2   6   7      640.56      735.45     20.36 o 
   3   6   7      139.88      143.79      7.50 o 
   4   6   7        0.08       -0.68      0.70 o 
   5   6   7       13.95       10.70      1.44 o 
   6   6   7        1.00        1.52      1.00 o 
  -5   7   7        0.76       -0.12      0.62 o 
  -4   7   7        3.59        2.81      1.08 o 
  -3   7   7        0.06        0.74      0.84 o 
  -2   7   7      213.73      220.71      5.59 o 
  -1   7   7        0.60        1.97      1.06 o 
   0   7   7      270.44      252.71      6.52 o 
   1   7   7      152.85      162.96      7.06 o 
   2   7   7       10.28        9.50      1.25 o 
   3   7   7       21.15       26.31      4.00 o 
   4   7   7       22.72       20.42      2.16 o 
   5   7   7       97.81       87.26      2.45 o 
   6   7   7       23.26       23.89      3.27 o 
  -5   8   7       26.94       33.08      4.59 o 
  -4   8   7      115.85      118.28      3.65 o 
  -3   8   7      441.78      465.56      9.34 o 
  -2   8   7      193.06      187.55      7.17 o 
  -1   8   7       34.89       36.97      3.83 o 
   0   8   7       40.27       41.99      3.54 o 
   1   8   7        0.91        1.62      1.30 o 
   2   8   7      134.57      150.39      5.63 o 
   3   8   7        3.05        2.96      1.57 o 
   4   8   7       36.51       33.61      4.03 o 
   5   8   7      100.71       87.20      2.66 o 
   6   8   7        1.23        1.25      0.98 o 
  -4   9   7        0.36        3.33      1.28 o 
  -3   9   7       71.72       72.07      2.30 o 
  -2   9   7      458.43      491.89     23.96 o 
  -1   9   7        0.24        0.37      0.19 o 
   0   9   7       36.62       28.59      3.11 o 
   1   9   7       17.79       14.36      2.12 o 
   2   9   7       24.85       26.50      4.15 o 
   3   9   7      955.40     1109.02     46.73 o 
   4   9   7       37.99       39.43      5.43 o 
   5   9   7        3.77        4.04      1.20 o 
   6   9   7        7.27       11.14      2.03 o 
  -4  10   7        5.88        7.34      1.58 o 
  -3  10   7       14.59       12.09      1.90 o 
  -2  10   7      193.04      186.18      4.70 o 
  -1  10   7        8.88        3.63      1.27 o 
   0  10   7      150.84      146.72     10.37 o 
   1  10   7        0.22        0.67      1.14 o 
   2  10   7        7.14        4.92      1.73 o 
   3  10   7       11.68        8.21      2.68 o 
   4  10   7       21.67       14.73      3.19 o 
   5  10   7        0.10        3.52      1.46 o 
  -3  11   7        7.62        7.14      2.06 o 
  -2  11   7       72.10       77.49      2.90 o 
  -1  11   7      794.71      861.21    313.63 o 
   0  11   7       80.88       82.19      3.46 o 
   1  11   7        1.30        1.47      1.12 o 
   2  11   7        4.22        5.46      1.36 o 
   3  11   7       51.67       58.65      2.52 o 
   4  11   7      146.22      149.09      5.56 o 
   5  11   7        5.41        3.81      0.95 o 
  -2  12   7        1.72        1.49      0.69 o 
  -1  12   7       39.49       34.90      2.22 o 
   0  12   7       10.73        7.66      1.76 o 
   1  12   7      237.53      254.97      4.51 o 
   2  12   7       38.51       37.01      3.14 o 
   3  12   7        9.64        7.56      1.28 o 
   4  12   7       93.17       89.08      6.52 o 
  -1  13   7       27.31       23.97      6.32 o 
   0  13   7       91.61       98.31      9.49 o 
   1  13   7        4.29        6.82      1.38 o 
   2  13   7       63.17       63.35      4.47 o 
   3  13   7        0.01        0.57      0.89 o 
   4  13   7        7.99        9.13      2.37 o 
   0  14   7       18.68       19.29      2.06 o 
   1  14   7       23.99       23.67      3.00 o 
   2  14   7       12.68       11.46      1.47 o 
  -3 -10   8        5.02        1.65      0.93 o 
  -2 -10   8        0.24        1.22      0.70 o 
  -1 -10   8       26.94       17.33      3.67 o 
   0 -10   8       13.25       12.96      1.61 o 
   1 -10   8        0.50        1.28      0.63 o 
  -4  -9   8        0.27        1.10      0.65 o 
  -3  -9   8       62.68       45.35      5.24 o 
  -2  -9   8       19.87       16.72      2.24 o 
  -1  -9   8       61.27       58.60      7.47 o 
   0  -9   8       14.73       13.46      1.48 o 
   1  -9   8        7.54        7.09      1.17 o 
   2  -9   8       26.88       35.81      3.52 o 
  -4  -8   8       26.81       24.93      3.60 o 
  -3  -8   8        3.59        2.72      1.28 o 
  -2  -8   8        4.98        2.30      0.89 o 
  -1  -8   8       81.91       84.67      5.13 o 
   0  -8   8        7.51        4.36      0.56 o 
   1  -8   8       63.42       64.03      2.08 o 
   2  -8   8       11.49        9.99      1.68 o 
   3  -8   8      122.98      172.02      4.34 o 
  -5  -7   8       11.72       13.95      2.24 o 
  -4  -7   8        7.62        9.08      1.49 o 
  -3  -7   8        0.75        0.92      0.47 o 
  -2  -7   8        6.85        2.78      0.79 o 
  -1  -7   8        8.72        5.67      0.55 o 
   0  -7   8       39.29       24.85      3.48 o 
   1  -7   8      200.10      221.83      3.85 o 
   2  -7   8        7.29        7.69      1.43 o 
   3  -7   8        5.90        4.27      0.69 o 
  -5  -6   8        0.59        0.58      0.85 o 
  -4  -6   8      140.10      141.39      3.21 o 
  -3  -6   8        4.28        3.74      0.94 o 
  -2  -6   8      138.54      120.40      8.41 o 
  -1  -6   8       26.03       22.69      2.21 o 
   0  -6   8      113.22      107.62      6.29 o 
   1  -6   8       39.26       35.25      3.83 o 
   2  -6   8       25.95       29.03      3.42 o 
   3  -6   8        0.14        2.19      0.59 o 
   4  -6   8       15.99       13.19      1.62 o 
  -6  -5   8       32.49       37.48      2.65 o 
  -5  -5   8        0.08       -0.23      0.82 o 
  -4  -5   8      372.12      401.35      8.83 o 
  -3  -5   8       11.11       11.00      1.82 o 
  -2  -5   8       84.61       94.52      3.53 o 
  -1  -5   8       46.97       37.74      3.96 o 
   0  -5   8      799.41      829.41     10.25 o 
   1  -5   8      621.18      651.54     16.13 o 
   2  -5   8      150.61      151.12      6.32 o 
   3  -5   8       15.55       17.09      1.70 o 
   4  -5   8       37.94       36.14      2.85 o 
  -6  -4   8        0.01        1.21      0.79 o 
  -5  -4   8        2.88        2.15      0.65 o 
  -4  -4   8      201.70      216.37     11.03 o 
  -3  -4   8        0.53        0.22      0.85 o 
  -2  -4   8       80.34       78.12      3.11 o 
  -1  -4   8      404.95      431.42     12.34 o 
   0  -4   8       37.57       36.81      2.52 o 
   1  -4   8      122.80      111.43      3.24 o 
   2  -4   8      333.28      351.44      7.71 o 
   3  -4   8        6.74        8.02      0.75 o 
   4  -4   8        0.84        1.34      0.80 o 
   5  -4   8       10.77        9.40      1.23 o 
  -6  -3   8        7.11        6.18      1.50 o 
  -5  -3   8       14.15       14.33      4.50 o 
  -4  -3   8       26.68       23.73      2.21 o 
  -3  -3   8     2401.11     2689.86    665.97 o 
  -2  -3   8        3.04        2.44      1.17 o 
  -1  -3   8       18.33       14.63      2.16 o 
   0  -3   8       17.51       16.07      2.05 o 
   1  -3   8       15.54       13.85      1.06 o 
   2  -3   8      345.30      339.03      5.61 o 
   3  -3   8       90.29       84.65      4.14 o 
   4  -3   8       15.67       14.18      1.36 o 
   5  -3   8       32.04       34.47      2.94 o 
  -6  -2   8        0.56        1.35      1.00 o 
  -5  -2   8        6.54        4.22      1.21 o 
  -4  -2   8        0.28        0.71      0.83 o 
  -3  -2   8      313.82      332.59     12.70 o 
  -2  -2   8        4.86        2.27      0.83 o 
  -1  -2   8       21.89       23.98      2.19 o 
   0  -2   8        0.82        1.32      0.72 o 
   1  -2   8       49.85       51.88      2.45 o 
   2  -2   8       26.08       28.45      2.03 o 
   3  -2   8       58.41       52.47      2.57 o 
   4  -2   8        0.76        1.81      0.52 o 
   5  -2   8       25.97       18.29      2.96 o 
  -6  -1   8       39.89       48.51      5.96 o 
  -5  -1   8       48.53       46.24      6.84 o 
  -4  -1   8       11.64       13.47      3.36 o 
  -3  -1   8      183.42      175.47      4.05 o 
  -2  -1   8      243.36      242.65      5.13 o 
  -1  -1   8       60.72       74.35      5.57 o 
   0  -1   8      256.11      270.34      9.60 o 
   1  -1   8        2.65        1.01      0.39 o 
   2  -1   8       14.03       15.86      1.50 o 
   3  -1   8      117.19      110.78      2.89 o 
   4  -1   8      264.28      268.92      8.51 o 
   5  -1   8        5.32        4.30      1.43 o 
   6  -1   8        0.92        0.99      0.50 o 
  -6   0   8        1.09        0.54      0.89 o 
  -5   0   8       66.02       61.99     11.01 o 
  -4   0   8       45.62       44.08      3.94 o 
  -3   0   8      117.95      114.23      4.77 o 
  -2   0   8      221.13      234.03      4.71 o 
  -1   0   8       65.78       62.38      2.98 o 
   0   0   8     1115.79     1179.62      9.46 o 
   1   0   8      334.02      377.75      6.97 o 
   2   0   8      226.30      249.04      7.72 o 
   3   0   8       87.30       97.13      4.60 o 
   4   0   8        5.14        3.09      0.66 o 
   5   0   8       66.11       53.41      1.05 o 
   6   0   8        0.03        0.14      0.28 o 
  -6   1   8       70.09       76.83     13.44 o 
  -5   1   8      141.78      144.12      7.45 o 
  -4   1   8       56.89       40.59      6.77 o 
  -3   1   8      135.88      121.59      3.30 o 
  -2   1   8      620.12      620.79      7.67 o 
  -1   1   8      263.48      283.83     11.92 o 
   0   1   8      486.03      498.34      7.24 o 
   1   1   8      466.39      521.01      6.23 o 
   2   1   8       51.26       56.35      4.69 o 
   3   1   8      188.26      227.99     14.70 o 
   4   1   8       11.09        9.35      1.43 o 
   5   1   8       60.60       55.91      1.24 o 
   6   1   8       33.32       27.66      4.61 o 
  -6   2   8       10.64       16.47      5.19 o 
  -5   2   8        0.00        1.48      1.29 o 
  -4   2   8      148.46      141.25      7.74 o 
  -3   2   8        2.74        2.59      0.69 o 
  -2   2   8       13.96       11.76      0.94 o 
  -1   2   8        0.09        0.73      0.50 o 
   0   2   8        3.88        3.77      0.63 o 
   1   2   8      707.19      808.41      6.82 o 
   2   2   8       87.05       79.04      7.72 o 
   3   2   8       13.08       16.95      2.41 o 
   4   2   8      279.80      278.60      7.15 o 
   5   2   8      144.62      136.95      3.01 o 
   6   2   8       38.51       36.17      3.51 o 
  -6   3   8        0.02        0.32      0.41 o 
  -5   3   8        0.12        0.20      0.33 o 
  -4   3   8       15.96       18.08      1.76 o 
  -3   3   8       28.74       31.00      2.24 o 
  -2   3   8       21.91       22.11      1.54 o 
  -1   3   8      580.77      652.07      5.53 o 
   0   3   8        7.93        6.47      1.49 o 
   1   3   8      131.58      114.15      5.94 o 
   2   3   8      155.28      159.03      6.11 o 
   3   3   8       44.44       51.05      4.72 o 
   4   3   8      417.69      444.35     17.75 o 
   5   3   8       10.67        9.81      2.54 o 
   6   3   8       56.32       50.23      4.41 o 
  -6   4   8       23.50       28.97      4.89 o 
  -5   4   8       80.58       81.92      6.10 o 
  -4   4   8      189.99      182.91      9.13 o 
  -3   4   8        9.04       10.68      0.96 o 
  -2   4   8        3.44        0.92      0.35 o 
  -1   4   8      274.45      268.32      7.52 o 
   0   4   8       49.40       56.93      4.44 o 
   1   4   8      238.11      216.18     21.75 o 
   2   4   8        0.27        2.76      0.97 o 
   3   4   8      135.49      128.62      6.51 o 
   4   4   8       24.48       23.92      2.47 o 
   5   4   8       23.44       19.83      3.32 o 
   6   4   8       73.76       65.89      6.70 o 
  -5   5   8       46.37       51.38      3.56 o 
  -4   5   8       20.72       22.94      3.61 o 
  -3   5   8        6.71        3.28      0.67 o 
  -2   5   8      142.86      151.88      4.83 o 
  -1   5   8      194.81      199.16      6.20 o 
   0   5   8      125.96      116.20      3.77 o 
   1   5   8       18.75       20.03      2.53 o 
   2   5   8        0.52        2.17      0.60 o 
   3   5   8       20.18       20.96      2.93 o 
   4   5   8        0.54        1.29      0.54 o 
   5   5   8        0.19        1.74      0.59 o 
   6   5   8      198.52      197.32     14.08 o 
  -5   6   8        1.74        0.39      0.54 o 
  -4   6   8      135.68      126.75      3.65 o 
  -3   6   8      238.15      262.07      9.58 o 
  -2   6   8        5.13        6.76      1.38 o 
  -1   6   8        3.64        5.13      1.26 o 
   1   6   8      247.33      269.52      7.81 o 
   2   6   8       15.23       15.68      2.70 o 
   3   6   8       86.29      106.63      6.52 o 
   4   6   8        1.35        0.60      1.31 o 
   5   6   8       78.74       83.03      2.11 o 
   6   6   8       29.47       28.58      3.78 o 
  -5   7   8      138.86      201.68      4.32 o 
  -4   7   8        5.27        3.02      1.20 o 
  -3   7   8        6.25        3.52      0.80 o 
  -2   7   8      355.29      362.26      7.15 o 
  -1   7   8        0.26        0.81      1.08 o 
   0   7   8     1702.25     1568.38    174.06 o 
   1   7   8       64.18       77.60      7.34 o 
   2   7   8      410.44      468.09     19.79 o 
   3   7   8        4.84        3.14      1.48 o 
   4   7   8        0.60        1.95      0.88 o 
   5   7   8        0.18        0.81      0.89 o 
   6   7   8       67.82       62.65      2.54 o 
  -4   8   8        3.01        4.16      1.37 o 
  -3   8   8      474.08      513.25     10.20 o 
  -2   8   8      194.50      191.13      7.24 o 
  -1   8   8        0.06        3.33      1.27 o 
   0   8   8       58.24       57.26      2.95 o 
   1   8   8        0.07        3.52      1.35 o 
   2   8   8      183.10      205.91     13.19 o 
   3   8   8       10.88        7.39      2.59 o 
   4   8   8       81.79       72.12      9.29 o 
   5   8   8        2.21        1.39      1.01 o 
   6   8   8       73.32       80.12      2.74 o 
  -4   9   8        9.83        8.03      1.76 o 
  -3   9   8       97.07       96.95      2.65 o 
  -2   9   8       78.24       77.86      6.98 o 
  -1   9   8       40.14       44.93      4.04 o 
   0   9   8        0.01        0.11      1.11 o 
   1   9   8       14.10       13.06      1.91 o 
   2   9   8        0.02       -0.19      1.29 o 
   3   9   8      298.52      315.52     15.77 o 
   4   9   8        1.57        3.42      1.56 o 
   5   9   8        0.94       -0.35      0.84 o 
   6   9   8        4.84        6.16      1.51 o 
  -4  10   8        0.00        2.00      0.96 o 
  -3  10   8        3.31        4.46      1.40 o 
  -2  10   8       74.31       78.94      2.56 o 
  -1  10   8       72.46       71.59      6.50 o 
   0  10   8        3.32        3.22      1.12 o 
   1  10   8       77.00       75.73      6.94 o 
   2  10   8        6.75        3.97      1.36 o 
   3  10   8      202.28      215.79      5.01 o 
   4  10   8      128.98      141.61      3.11 o 
   5  10   8      110.82      117.43     11.47 o 
  -3  11   8        1.35        1.64      0.96 o 
  -2  11   8       27.04       22.62      3.07 o 
  -1  11   8      475.48      513.96      5.84 o 
   0  11   8       26.11       26.25      4.36 o 
   1  11   8        0.63        2.16      1.09 o 
   2  11   8        3.37        6.70      2.26 o 
   3  11   8        4.13        4.65      1.12 o 
   4  11   8       39.55       34.04      1.70 o 
   5  11   8      126.01      137.29      5.29 o 
  -2  12   8        2.68        0.38      0.79 o 
  -1  12   8        1.24        2.13      1.54 o 
   0  12   8        5.80        4.97      1.58 o 
   1  12   8       59.20       58.10      2.90 o 
   2  12   8       37.32       32.18      2.77 o 
   3  12   8       17.06       18.99      2.06 o 
   4  12   8      137.67      130.09      8.97 o 
  -1  13   8        5.66        2.25      1.19 o 
   0  13   8        1.61        2.06      1.17 o 
   1  13   8       21.91       19.43      3.05 o 
   2  13   8        0.04        1.09      0.62 o 
   3  13   8        1.41        0.27      0.80 o 
   4  13   8        0.87        1.57      0.83 o 
   0  14   8      205.41      225.01      9.97 o 
   1  14   8       15.86       11.62      1.55 o 
   2  14   8        8.52        5.09      1.29 o 
  -2 -10   9        1.28        1.30      0.69 o 
  -1 -10   9       10.24        8.26      1.93 o 
   0 -10   9       53.09       46.97      3.00 o 
  -3  -9   9       12.37        8.50      2.03 o 
  -2  -9   9       10.72        8.13      1.65 o 
  -1  -9   9       52.37       56.20      6.10 o 
   0  -9   9       72.88       76.79      4.65 o 
   1  -9   9        0.23        1.55      0.58 o 
  -4  -8   9        9.74       12.98      2.07 o 
  -3  -8   9       19.48       22.19      2.95 o 
  -2  -8   9       30.48       26.12      3.71 o 
  -1  -8   9       51.62       55.03      6.76 o 
   0  -8   9      150.42      154.58      8.86 o 
   1  -8   9        5.78        4.68      1.65 o 
   2  -8   9        5.47        4.55      0.73 o 
  -5  -7   9       17.05       11.88      2.31 o 
  -4  -7   9       30.89       39.58      5.49 o 
  -3  -7   9        0.12       -0.20      0.73 o 
  -2  -7   9      171.90      168.62      4.22 o 
  -1  -7   9        0.45        0.62      0.19 o 
   0  -7   9        6.69        4.38      0.52 o 
   1  -7   9       23.97       22.24      2.18 o 
   2  -7   9        3.54        3.18      1.26 o 
   3  -7   9        0.43        1.07      0.47 o 
  -5  -6   9        0.08        0.95      0.99 o 
  -4  -6   9        1.65        1.96      1.34 o 
  -3  -6   9       59.26       57.99      7.60 o 
  -2  -6   9       19.72       20.51      2.44 o 
  -1  -6   9      203.66      182.08      7.33 o 
   0  -6   9       20.23       22.53      2.07 o 
   1  -6   9        1.87        1.14      0.59 o 
   2  -6   9        0.45        0.34      0.34 o 
   3  -6   9        4.38        5.17      0.75 o 
   4  -6   9        0.08        1.01      0.46 o 
  -5  -5   9        4.92        4.40      1.44 o 
  -4  -5   9        6.21        6.02      1.34 o 
  -3  -5   9        5.52        6.00      1.30 o 
  -2  -5   9        4.78        3.56      1.15 o 
  -1  -5   9       26.27       21.33      3.07 o 
   0  -5   9       18.16       16.89      1.75 o 
   1  -5   9       10.88       10.42      1.94 o 
   2  -5   9       17.56       18.36      1.83 o 
   3  -5   9        6.72        8.94      0.89 o 
   4  -5   9       45.22       53.15      3.41 o 
  -5  -4   9        0.53        0.59      0.67 o 
  -4  -4   9       69.30       88.19      5.53 o 
  -3  -4   9      198.37      211.52     10.33 o 
  -2  -4   9        0.00        0.98      0.54 o 
  -1  -4   9        8.87       13.94      1.76 o 
   0  -4   9      501.42      490.81     14.47 o 
   1  -4   9     1022.32     1045.41     13.59 o 
   2  -4   9      166.68      163.44      5.51 o 
   3  -4   9        0.72        1.46      0.40 o 
   4  -4   9        4.20        1.91      0.49 o 
  -6  -3   9        0.21        2.12      1.25 o 
  -5  -3   9        7.72        7.57      1.68 o 
  -4  -3   9       65.53       69.28      6.93 o 
  -3  -3   9       10.38       10.76      1.89 o 
  -2  -3   9       40.16       41.32      4.60 o 
  -1  -3   9      355.04      333.12     17.02 o 
   0  -3   9       13.96       13.89      1.97 o 
   1  -3   9      366.56      377.64      4.33 o 
   2  -3   9     1180.49     1139.06     33.59 o 
   3  -3   9       14.55       15.99      1.35 o 
   4  -3   9       46.04       45.93      2.30 o 
   5  -3   9       11.88       11.17      1.41 o 
  -6  -2   9        0.31        3.20      1.12 o 
  -5  -2   9       18.05       21.44      3.22 o 
  -4  -2   9        3.65        3.11      0.82 o 
  -3  -2   9      562.96      581.70      7.67 o 
  -2  -2   9       81.34       86.70      5.20 o 
  -1  -2   9      571.29      541.57     21.95 o 
   0  -2   9        0.38        2.90      0.84 o 
   1  -2   9       56.52       53.80      3.15 o 
   2  -2   9     1341.57     1369.76     17.93 o 
   3  -2   9       76.56       64.75      3.81 o 
   4  -2   9      145.09      145.03      5.62 o 
   5  -2   9        0.00        2.89      1.28 o 
  -6  -1   9       19.25       18.59      2.91 o 
  -5  -1   9       28.23       31.11      4.15 o 
  -4  -1   9        3.02        2.45      0.33 o 
  -3  -1   9       37.97       38.82      3.14 o 
  -2  -1   9        1.05        1.60      0.53 o 
  -1  -1   9      152.66      167.44      5.53 o 
   0  -1   9       67.70       73.42      4.25 o 
   1  -1   9        6.62        4.28      1.23 o 
   2  -1   9      570.00      558.79     10.59 o 
   3  -1   9      371.09      373.22     11.29 o 
   4  -1   9       68.83       56.41      4.40 o 
   5  -1   9        1.11        2.57      1.94 o 
  -6   0   9       43.31       44.77      3.77 o 
  -5   0   9       25.97       17.93      4.20 o 
  -4   0   9        0.03        0.60      0.19 o 
  -3   0   9      264.54      284.00      6.57 o 
  -2   0   9       44.42       41.36      2.02 o 
  -1   0   9        4.20        4.76      0.80 o 
   0   0   9       21.92       28.66      2.20 o 
   1   0   9       20.84       33.53      3.79 o 
   2   0   9        7.58        5.76      1.86 o 
   3   0   9       19.80       24.55      2.77 o 
   4   0   9       29.82       26.28      2.89 o 
   5   0   9       40.72       41.58      4.18 o 
   6   0   9        6.53        3.90      1.30 o 
  -6   1   9        0.88        0.55      0.54 o 
  -5   1   9      139.51      126.53      5.36 o 
  -4   1   9       16.59       18.13      1.70 o 
  -3   1   9        0.75        2.16      0.88 o 
  -2   1   9       16.79        9.51      0.95 o 
  -1   1   9       67.95       65.32      4.02 o 
   0   1   9       29.08       37.26      6.54 o 
   1   1   9       83.86       92.18      5.18 o 
   2   1   9       21.57       23.31      2.17 o 
   3   1   9       27.08       36.28      4.39 o 
   4   1   9       66.54       72.28      4.83 o 
   5   1   9       15.35       11.94      2.00 o 
   6   1   9        8.99        7.25      1.69 o 
  -6   2   9       15.17       13.70      2.47 o 
  -5   2   9      109.41      116.05      3.43 o 
  -4   2   9      143.41      122.23      7.15 o 
  -3   2   9       33.01       29.78      2.23 o 
  -2   2   9        5.18        7.04      0.95 o 
  -1   2   9      489.40      531.32      4.67 o 
   0   2   9      472.45      498.09      4.53 o 
   1   2   9     1049.82     1310.93     10.13 o 
   2   2   9      256.04      247.85     10.03 o 
   3   2   9        3.67        5.71      1.48 o 
   4   2   9      128.57      112.18      4.86 o 
   5   2   9       33.54       27.90      2.48 o 
   6   2   9        3.69        3.43      0.64 o 
  -6   3   9        1.16        0.60      0.40 o 
  -5   3   9        1.67        1.27      0.59 o 
  -4   3   9       13.17        3.78      0.62 o 
  -3   3   9       23.06       21.39      1.68 o 
  -2   3   9       24.27       22.79      1.31 o 
  -1   3   9       21.28       19.96      2.11 o 
   0   3   9      112.47      121.21      4.72 o 
   1   3   9       19.60       24.70      2.89 o 
   2   3   9        8.26       10.26      1.94 o 
   3   3   9      338.96      334.66     18.19 o 
   4   3   9       87.34       95.06      4.90 o 
   5   3   9       88.56       84.67      3.54 o 
   6   3   9       23.26       19.32      2.23 o 
  -5   4   9        8.96        7.29      1.68 o 
  -4   4   9       20.41       15.29      2.70 o 
  -3   4   9       35.46       22.65      2.14 o 
  -2   4   9       37.12       31.92      1.86 o 
  -1   4   9      216.79      232.53      4.96 o 
   0   4   9       60.60       60.04      2.83 o 
   1   4   9       47.82       47.91      3.21 o 
   2   4   9      103.80       91.81      6.44 o 
   3   4   9       13.17       12.97      1.84 o 
   4   4   9       85.61       84.95      5.51 o 
   5   4   9       27.23       28.00      2.76 o 
   6   4   9       38.79       34.41      3.84 o 
  -5   5   9       27.61       30.84      4.87 o 
  -4   5   9       89.12       79.94      2.97 o 
  -3   5   9       91.26       78.48      5.55 o 
  -2   5   9       63.86       65.65      2.25 o 
  -1   5   9      598.37      694.35     19.41 o 
   0   5   9       35.47       37.73      2.53 o 
   1   5   9       31.42       25.39      2.99 o 
   2   5   9        4.31        4.67      1.00 o 
   3   5   9       16.92       17.80      2.50 o 
   4   5   9       56.53       61.61      4.95 o 
   5   5   9        0.14        1.45      0.62 o 
   6   5   9        1.26        2.15      0.70 o 
  -5   6   9       22.43       25.11      3.39 o 
  -4   6   9       20.32       18.85      2.38 o 
  -3   6   9       61.40       55.31      6.12 o 
  -2   6   9       12.62       15.05      1.37 o 
  -1   6   9       23.53       31.37      3.29 o 
   0   6   9       50.89       58.83      5.00 o 
   1   6   9        0.81        2.38      0.95 o 
   2   6   9       56.79       59.34      6.46 o 
   3   6   9        9.04        7.58      1.64 o 
   4   6   9        7.74        6.04      0.93 o 
   5   6   9        5.57        6.43      1.31 o 
   6   6   9       19.18       15.20      1.74 o 
  -5   7   9       28.38       37.80      2.25 o 
  -4   7   9       31.05       29.71      3.67 o 
  -3   7   9      151.59      141.54      4.33 o 
  -2   7   9        1.02        0.79      0.87 o 
  -1   7   9        1.49        3.18      0.92 o 
   0   7   9        0.39        2.57      1.06 o 
   1   7   9      185.84      195.77      9.46 o 
   2   7   9      383.12      446.85     17.80 o 
   3   7   9        0.55        3.78      1.75 o 
   4   7   9        1.32        0.60      1.16 o 
   5   7   9      165.34      152.55      3.05 o 
   6   7   9      102.56       98.45      3.01 o 
  -4   8   9      200.31      216.93     20.03 o 
  -3   8   9       49.89       48.88      6.38 o 
  -2   8   9      136.13      142.61      7.38 o 
  -1   8   9       13.52       10.44      1.83 o 
   0   8   9        4.03        5.20      1.26 o 
   1   8   9       31.03       25.90      3.11 o 
   2   8   9      872.14     1025.41     19.87 o 
   3   8   9      118.20      126.42     12.30 o 
   4   8   9        2.83        2.80      0.64 o 
   5   8   9        1.47        2.62      1.36 o 
   6   8   9        1.77        2.27      1.38 o 
  -4   9   9        0.56        3.13      1.31 o 
  -3   9   9        3.49        3.67      1.32 o 
  -2   9   9        0.06       -0.28      0.78 o 
  -1   9   9       10.50        7.07      1.38 o 
   0   9   9       33.97       19.19      5.94 o 
   1   9   9      104.98       99.78      7.38 o 
   2   9   9      303.25      328.92     12.23 o 
   3   9   9      106.48      115.16     10.30 o 
   4   9   9      153.92      153.47      3.59 o 
   5   9   9       17.43       23.09      3.38 o 
  -3  10   9        1.22        1.75      0.97 o 
  -2  10   9      110.28      124.96      3.46 o 
  -1  10   9      299.40      347.04      7.65 o 
   0  10   9       15.13       10.61      1.78 o 
   1  10   9       74.79       70.81      6.48 o 
   2  10   9       16.62       15.83      2.63 o 
   3  10   9        0.38        1.63      1.29 o 
   4  10   9       27.66       27.27      2.63 o 
   5  10   9        9.74       12.77      2.56 o 
  -3  11   9        0.20        0.93      0.80 o 
  -2  11   9       86.91       82.48      3.04 o 
  -1  11   9        1.96        0.70      0.96 o 
   0  11   9        1.81        2.05      1.65 o 
   1  11   9        0.16        2.32      1.11 o 
   2  11   9       10.86       10.25      2.05 o 
   3  11   9        5.21        1.98      1.07 o 
   4  11   9       95.02       90.14      6.21 o 
   5  11   9        2.12        2.01      3.06 o 
  -2  12   9       74.63       77.78      3.17 o 
  -1  12   9      273.77      270.47     79.56 o 
   0  12   9       12.98       10.23      1.93 o 
   1  12   9       21.52       22.75      3.14 o 
   2  12   9        8.19        8.60      1.68 o 
   3  12   9        6.13        5.97      1.28 o 
   4  12   9       28.46       30.57      3.62 o 
  -1  13   9        0.10        1.93      1.06 o 
   0  13   9       34.19       32.50      4.48 o 
   1  13   9       44.21       39.70      5.29 o 
   2  13   9        7.38        7.43      1.41 o 
   3  13   9       17.04       13.13      2.53 o 
   0  14   9      464.18      523.93    113.82 o 
   1  14   9        0.66        2.69      1.12 o 
   2  14   9        6.05        3.84      0.76 o 
  -3  -9  10       29.52       42.30      3.52 o 
  -2  -9  10        0.04        0.37      0.67 o 
  -1  -9  10       63.03       87.00      5.36 o 
   0  -9  10        0.89        1.02      0.69 o 
   1  -9  10       13.80       17.93      2.78 o 
  -4  -8  10        7.19        5.92      1.41 o 
  -3  -8  10        6.27        6.23      1.53 o 
  -2  -8  10       82.59       79.67      9.55 o 
  -1  -8  10       40.20       56.84      3.83 o 
   0  -8  10        2.61        1.92      0.49 o 
   1  -8  10        5.51        3.46      1.32 o 
   2  -8  10        3.84        3.36      1.59 o 
  -4  -7  10        4.45        6.82      1.87 o 
  -3  -7  10       28.81       33.68      2.92 o 
  -2  -7  10      187.07      176.43      3.56 o 
  -1  -7  10       29.99       28.42      3.63 o 
   0  -7  10        2.79        0.64      0.87 o 
   1  -7  10       12.31       11.65      1.34 o 
   2  -7  10        2.31        2.32      0.83 o 
   3  -7  10       75.38       89.22      3.97 o 
  -5  -6  10        8.51        8.33      1.16 o 
  -4  -6  10       10.82       15.63      2.41 o 
  -3  -6  10        3.52        4.44      0.96 o 
  -2  -6  10      137.11      126.19      6.76 o 
  -1  -6  10        6.92        9.04      1.62 o 
   0  -6  10      259.23      250.96      4.22 o 
   1  -6  10        0.54        0.55      0.31 o 
   2  -6  10        2.00        3.45      0.70 o 
   3  -6  10        2.20        1.63      0.58 o 
  -5  -5  10       22.85       24.56      3.85 o 
  -4  -5  10       15.87       17.13      2.47 o 
  -3  -5  10      112.84      118.99      7.54 o 
  -2  -5  10       16.03       21.56      2.88 o 
  -1  -5  10      153.13      134.25      8.36 o 
   0  -5  10       33.17       32.86      4.14 o 
   1  -5  10       12.09       11.77      0.89 o 
   2  -5  10       23.66       23.05      2.17 o 
   3  -5  10       47.92       49.97      2.78 o 
   4  -5  10      276.79      327.99      6.49 o 
  -5  -4  10       25.30       18.46      4.69 o 
  -4  -4  10       18.91       16.72      1.66 o 
  -3  -4  10      101.23       96.52     10.51 o 
  -2  -4  10       29.36       38.42      5.42 o 
  -1  -4  10      103.49       97.84      8.02 o 
   0  -4  10        4.61        4.54      1.23 o 
   1  -4  10     1083.77     1107.07     22.22 o 
   2  -4  10       83.24       83.30      5.76 o 
   3  -4  10       19.52       17.87      1.46 o 
   4  -4  10        0.09        1.30      0.90 o 
  -5  -3  10        9.75        5.99      1.21 o 
  -4  -3  10       82.10       82.57      3.38 o 
  -3  -3  10       14.48       13.44      1.41 o 
  -2  -3  10      105.31      112.99      6.35 o 
  -1  -3  10      318.01      276.85      9.06 o 
   0  -3  10      339.09      355.53      7.48 o 
   1  -3  10        2.60        1.82      0.53 o 
   2  -3  10        5.69        3.84      0.98 o 
   3  -3  10       54.83       48.74      3.95 o 
   4  -3  10        6.06        6.23      1.01 o 
   5  -3  10        0.01        6.04      1.66 o 
  -6  -2  10        0.05        1.95      1.18 o 
  -5  -2  10        8.79       10.07      1.61 o 
  -4  -2  10       79.71       98.41     11.40 o 
  -3  -2  10      567.73      612.69     15.63 o 
  -2  -2  10        0.10        0.45      0.28 o 
  -1  -2  10       10.27       12.87      1.13 o 
   0  -2  10      177.71      164.89      3.65 o 
   1  -2  10       97.79       92.11      3.08 o 
   2  -2  10        2.98        2.96      1.60 o 
   3  -2  10       62.40       64.90      5.85 o 
   4  -2  10       29.88       32.82      2.98 o 
   5  -2  10       26.39       31.77      3.88 o 
  -6  -1  10       18.20       23.27      4.07 o 
  -5  -1  10       38.02       32.99     11.66 o 
  -4  -1  10       53.52       51.66      5.13 o 
  -3  -1  10      136.41      130.59      7.62 o 
  -2  -1  10      316.49      316.97      5.42 o 
  -1  -1  10        0.48        2.24      1.41 o 
   0  -1  10       42.20       41.47      2.59 o 
   1  -1  10       30.15       28.35      1.91 o 
   2  -1  10      104.47      101.77      3.66 o 
   3  -1  10      247.49      258.79     10.28 o 
   4  -1  10      183.34      187.23      4.24 o 
   5  -1  10       14.67       17.32      3.21 o 
  -6   0  10        3.66        5.20      1.40 o 
  -5   0  10       11.29       12.43      2.10 o 
  -4   0  10       29.74       25.39      3.78 o 
  -3   0  10       89.28       86.96      4.18 o 
  -2   0  10     1404.83     1409.60     20.58 o 
  -1   0  10      152.45      153.79     10.09 o 
   0   0  10       72.98       65.07      4.11 o 
   1   0  10       48.64       46.08      3.50 o 
   2   0  10       16.16       15.99      1.63 o 
   3   0  10       19.96       19.11      2.79 o 
   4   0  10        0.01        0.70      2.00 o 
   5   0  10       50.94       39.92      4.15 o 
  -6   1  10        8.14        7.91      1.70 o 
  -5   1  10        2.68        2.96      0.97 o 
  -4   1  10        1.56        1.35      0.39 o 
  -3   1  10        1.33        0.96      0.40 o 
  -2   1  10        8.51        6.25      0.56 o 
  -1   1  10       23.90       21.90      1.37 o 
   0   1  10        9.09       12.15      1.46 o 
   1   1  10        1.39        1.84      0.82 o 
   2   1  10       69.38       71.15      5.47 o 
   3   1  10       63.75       63.34      7.45 o 
   4   1  10        4.60        3.36      0.70 o 
   5   1  10        0.92        1.22      0.55 o 
  -6   2  10       89.51       85.48     13.11 o 
  -5   2  10        4.02        1.67      0.56 o 
  -4   2  10      292.46      294.65     11.87 o 
  -3   2  10        8.59        8.49      1.28 o 
  -2   2  10        4.92        2.72      0.54 o 
  -1   2  10      145.05      128.29      3.75 o 
   0   2  10      942.92     1036.10      8.02 o 
   1   2  10       33.46       27.20      2.31 o 
   2   2  10       21.71       25.73      3.44 o 
   3   2  10        3.27        9.58      2.04 o 
   4   2  10      164.43      160.59      5.85 o 
   5   2  10       15.52       13.83      1.36 o 
   6   2  10       61.26       52.11      5.02 o 
  -5   3  10        3.68        1.90      0.81 o 
  -4   3  10      155.50      133.81      9.89 o 
  -3   3  10        2.34        1.52      0.83 o 
  -2   3  10       23.83       22.55      1.38 o 
  -1   3  10      206.84      227.33      9.85 o 
   0   3  10       10.70       14.33      1.80 o 
   1   3  10      708.89      795.96     20.52 o 
   2   3  10      211.03      217.66     10.72 o 
   3   3  10        0.01        2.99      1.72 o 
   4   3  10       22.80       19.00      1.74 o 
   5   3  10        2.22        0.19      0.33 o 
   6   3  10        8.75        5.31      1.59 o 
  -5   4  10       35.19       29.55      5.30 o 
  -4   4  10      138.62      136.66      3.33 o 
  -3   4  10       19.11       13.66      1.50 o 
  -2   4  10        1.00        1.13      0.55 o 
  -1   4  10       50.54       48.46      3.95 o 
   0   4  10       39.85       40.97      1.98 o 
   1   4  10       15.00       18.54      1.69 o 
   2   4  10      289.48      305.58     29.35 o 
   3   4  10      876.04      947.21     17.65 o 
   4   4  10        0.25        0.56      1.20 o 
   5   4  10        0.06        1.78      0.71 o 
   6   4  10        6.30        5.73      1.01 o 
  -5   5  10        7.18        9.70      2.11 o 
  -4   5  10       36.55       28.78      3.26 o 
  -3   5  10      128.66      115.97      8.87 o 
  -2   5  10        3.21        3.45      1.75 o 
  -1   5  10       14.16       10.51      3.10 o 
   0   5  10        1.46        3.40      0.86 o 
   1   5  10        2.77        1.68      0.91 o 
   2   5  10      634.46      667.78     21.88 o 
   3   5  10       24.69       24.61      3.30 o 
   4   5  10       50.49       44.43      5.05 o 
   5   5  10       10.47        8.39      1.09 o 
   6   5  10        0.80        0.77      0.63 o 
  -5   6  10        0.67        0.56      0.47 o 
  -4   6  10        1.27        1.79      0.94 o 
  -3   6  10        6.15        8.73      1.38 o 
  -2   6  10       31.34       26.66      2.59 o 
  -1   6  10       96.35      103.29      3.60 o 
   0   6  10      316.24      359.57      8.18 o 
   1   6  10       75.64       83.62      7.74 o 
   2   6  10      252.33      262.38     10.66 o 
   3   6  10       11.54        8.55      2.56 o 
   4   6  10       32.84       33.36      3.10 o 
   5   6  10        1.94        1.27      1.58 o 
   6   6  10        9.30        7.71      3.26 o 
  -5   7  10        0.12        0.64      0.54 o 
  -4   7  10        5.48        2.20      1.15 o 
  -3   7  10       56.33       53.70      6.98 o 
  -2   7  10        9.78        8.73      2.45 o 
  -1   7  10        1.53        1.58      0.80 o 
   0   7  10        0.15        2.12      1.12 o 
   1   7  10        1.07        3.09      1.24 o 
   2   7  10       21.31       16.96      2.50 o 
   3   7  10        0.27       -2.42      1.62 o 
   4   7  10        7.99       12.32      2.68 o 
   5   7  10        5.07        3.71      0.97 o 
   6   7  10       19.27       16.57      3.83 o 
  -4   8  10      117.57      130.51     12.20 o 
  -3   8  10      145.96      145.88      3.03 o 
  -2   8  10        2.24        1.99      1.23 o 
  -1   8  10       45.46       39.00      5.04 o 
   0   8  10       15.20       10.33      1.37 o 
   1   8  10       23.23       24.28      2.48 o 
   2   8  10       43.57       45.24      5.54 o 
   3   8  10        1.76        6.89      1.69 o 
   4   8  10        7.41        5.40      1.09 o 
   5   8  10       10.09        8.14      1.36 o 
  -4   9  10        3.11        2.22      1.16 o 
  -3   9  10        1.81        3.01      0.94 o 
  -2   9  10        9.57        8.07      1.66 o 
  -1   9  10       58.88       78.19      8.60 o 
   0   9  10       14.16        9.76      1.40 o 
   1   9  10      532.59      633.15     17.77 o 
   2   9  10       14.22       13.23      1.61 o 
   3   9  10        1.05        2.53      1.07 o 
   4   9  10        0.21        2.86      1.03 o 
   5   9  10       12.78       12.38      2.51 o 
  -3  10  10        6.87        5.43      1.36 o 
  -2  10  10       17.19       17.61      2.41 o 
  -1  10  10       29.96       30.15      4.24 o 
   0  10  10       32.68       35.51      4.67 o 
   1  10  10       26.59       26.44      3.40 o 
   2  10  10       10.99        5.33      1.47 o 
   3  10  10        0.11       -0.27      1.22 o 
   4  10  10       22.34       18.56      2.02 o 
   5  10  10        0.02        0.50      1.00 o 
  -3  11  10       19.43       22.96      3.21 o 
  -2  11  10      129.86      135.69     12.85 o 
  -1  11  10       38.72       40.03      4.79 o 
   0  11  10       13.42       10.49      2.05 o 
   1  11  10       17.17       18.31      3.22 o 
   2  11  10       68.27       67.46      2.95 o 
   3  11  10        4.44        4.65      2.00 o 
   4  11  10        9.07        9.69      1.57 o 
  -2  12  10        0.66        1.80      1.11 o 
  -1  12  10       38.71       40.86      5.24 o 
   0  12  10        0.68        0.60      0.75 o 
   1  12  10        9.70        5.46      1.88 o 
   2  12  10       15.51       14.16      2.70 o 
   3  12  10        2.78        3.60      1.42 o 
   4  12  10       83.98       83.48      3.04 o 
  -1  13  10      219.15      228.22      4.99 o 
   0  13  10      109.34      123.71     11.82 o 
   1  13  10       16.94       15.46      2.66 o 
   2  13  10       10.71       12.36      2.71 o 
   3  13  10        1.93        2.93      0.82 o 
   1  14  10       69.74       70.90      4.17 o 
  -1  -9  11        0.14        0.54      0.53 o 
  -3  -8  11       52.90       46.30      3.46 o 
  -2  -8  11        4.41        5.77      1.59 o 
  -1  -8  11       16.95       18.95      2.86 o 
   0  -8  11       19.49       15.09      2.04 o 
   1  -8  11       11.09        8.46      1.53 o 
  -4  -7  11        2.45        3.47      1.31 o 
  -3  -7  11       21.28       20.83      3.00 o 
  -2  -7  11        0.16        1.06      0.73 o 
  -1  -7  11       18.74       13.05      1.83 o 
   0  -7  11       30.07       27.20      2.19 o 
   1  -7  11       22.69       21.81      2.19 o 
   2  -7  11        2.18        2.91      1.38 o 
  -4  -6  11       17.82       22.41      3.30 o 
  -3  -6  11        4.46        2.28      1.19 o 
  -2  -6  11        8.06       15.90      2.12 o 
  -1  -6  11        7.40        8.03      1.29 o 
   0  -6  11        0.43        1.15      0.89 o 
   1  -6  11       62.95       60.46      3.53 o 
   2  -6  11        3.21        3.38      0.82 o 
   3  -6  11       61.10       75.55      4.46 o 
  -5  -5  11        0.16        1.13      0.89 o 
  -4  -5  11      222.78      256.73     17.79 o 
  -3  -5  11       38.20       39.48      4.76 o 
  -2  -5  11       43.08       51.24      7.13 o 
  -1  -5  11      109.77      111.26      6.44 o 
   0  -5  11        2.79        5.17      1.15 o 
   1  -5  11       48.15       48.13      4.76 o 
   2  -5  11       24.30       24.59      2.00 o 
   3  -5  11       22.96       23.50      2.00 o 
  -5  -4  11        5.00        4.71      1.33 o 
  -4  -4  11       21.31       22.17      2.29 o 
  -3  -4  11       41.47       46.93      4.78 o 
  -2  -4  11       58.15       55.27      3.98 o 
  -1  -4  11        0.18       -0.03      0.73 o 
   0  -4  11      319.52      314.43     13.45 o 
   1  -4  11       41.73       48.16      3.38 o 
   2  -4  11       13.24       15.27      1.98 o 
   3  -4  11        7.15        8.54      1.20 o 
   4  -4  11        0.00        1.09      2.05 o 
  -5  -3  11      246.25      246.28     27.40 o 
  -4  -3  11       24.70       23.97      2.70 o 
  -3  -3  11        8.04        9.19      1.24 o 
  -2  -3  11      196.58      204.05      6.66 o 
  -1  -3  11       15.39       14.13      1.62 o 
   0  -3  11        0.01        0.53      0.44 o 
   1  -3  11       16.22       18.99      2.05 o 
   2  -3  11       83.10       80.95      5.61 o 
   3  -3  11       48.92       50.60      2.09 o 
   4  -3  11        3.96        7.22      1.13 o 
  -5  -2  11       65.48       77.97      8.97 o 
  -4  -2  11       15.06       14.91      2.03 o 
  -3  -2  11        0.31        0.90      0.48 o 
  -2  -2  11       81.96       83.15      5.38 o 
  -1  -2  11      510.48      557.59     19.41 o 
   0  -2  11        1.93        2.86      0.65 o 
   1  -2  11       13.11        8.89      1.80 o 
   2  -2  11       85.12       98.12      7.21 o 
   3  -2  11      227.12      214.19     15.18 o 
   4  -2  11       26.42       29.58      3.00 o 
   5  -2  11       27.38       33.73      5.61 o 
  -5  -1  11       12.11       12.10      2.53 o 
  -4  -1  11       10.34        7.51      2.10 o 
  -3  -1  11      356.67      364.67     12.86 o 
  -2  -1  11      686.98      695.10      9.44 o 
  -1  -1  11       39.31       39.65      4.25 o 
   0  -1  11      103.14      104.40      4.01 o 
   1  -1  11        1.29        3.25      0.98 o 
   2  -1  11      157.28      181.66      5.57 o 
   3  -1  11        5.12        6.64      2.90 o 
   4  -1  11        1.40       -1.75      1.63 o 
   5  -1  11       53.17       50.94      4.94 o 
  -5   0  11       33.65       34.63      2.89 o 
  -4   0  11       11.61       11.32      2.03 o 
  -3   0  11        1.48        1.42      1.77 o 
  -2   0  11     1008.13     1028.41     31.10 o 
  -1   0  11      357.46      372.00     22.66 o 
   0   0  11       18.61       13.37      1.68 o 
   1   0  11      124.64      119.04      3.62 o 
   2   0  11      148.52      139.12      3.95 o 
   3   0  11     1145.74     1102.59     53.43 o 
   4   0  11       27.56       25.81      4.26 o 
   5   0  11       14.63       12.47      3.01 o 
  -5   1  11        3.39        2.89      0.84 o 
  -4   1  11       21.53       16.30      1.91 o 
  -3   1  11       26.34       22.86      2.20 o 
  -2   1  11     1459.65     1550.47     26.49 o 
  -1   1  11      158.23      161.25      4.01 o 
   0   1  11       90.50      108.38     10.82 o 
   1   1  11      112.30      116.56      5.00 o 
   2   1  11        1.71        2.61      0.61 o 
   3   1  11      138.78      143.98     13.30 o 
   4   1  11        8.31        7.01      1.10 o 
   5   1  11       54.89       41.78      6.11 o 
  -5   2  11       21.90       18.35      3.19 o 
  -4   2  11       31.62       25.92      2.55 o 
  -3   2  11       23.99       19.95      2.55 o 
  -2   2  11       76.58       91.56      3.09 o 
  -1   2  11      140.65      129.27      8.10 o 
   0   2  11       17.73       20.36      2.48 o 
   1   2  11        0.10        0.26      0.92 o 
   2   2  11       14.89       15.83      2.25 o 
   3   2  11      412.98      451.60     21.96 o 
   4   2  11      277.01      299.64      7.07 o 
   5   2  11       22.94       19.51      1.77 o 
  -5   3  11        1.04        0.63      0.42 o 
  -4   3  11       11.29        8.95      1.18 o 
  -3   3  11       79.30       88.65      4.74 o 
  -2   3  11       20.18       24.86      2.10 o 
  -1   3  11      152.62      154.92      7.98 o 
   0   3  11      131.28      142.92      7.42 o 
   1   3  11      207.50      207.89      9.19 o 
   2   3  11        0.08        4.99      1.43 o 
   3   3  11      257.62      259.02      8.66 o 
   4   3  11        2.77        1.17      0.76 o 
   5   3  11       14.75       12.83      1.49 o 
  -5   4  11       14.33       12.12      2.97 o 
  -4   4  11       57.86       45.90      1.86 o 
  -3   4  11      150.46      141.58      5.77 o 
  -2   4  11      206.61      194.45      8.19 o 
  -1   4  11      239.63      244.31      6.36 o 
   0   4  11       64.03       69.56      4.25 o 
   1   4  11      227.89      238.56     12.69 o 
   2   4  11        0.12        1.69      0.43 o 
   3   4  11       15.16        8.44      2.59 o 
   4   4  11      134.36      123.68      7.17 o 
   5   4  11        0.33        0.69      1.00 o 
   6   4  11       21.52       19.58      2.18 o 
  -5   5  11        1.84        1.70      0.81 o 
  -4   5  11       18.22       14.93      1.94 o 
  -3   5  11      213.15      184.81      7.44 o 
  -2   5  11       33.47       31.25      2.95 o 
  -1   5  11       31.92       30.76      2.36 o 
   0   5  11       16.36       18.73      3.60 o 
   1   5  11        2.38        4.12      1.30 o 
   2   5  11      321.47      341.63      9.91 o 
   3   5  11      159.95      158.46     14.12 o 
   4   5  11      273.47      286.46      8.60 o 
   5   5  11       13.40       13.55      1.51 o 
   6   5  11       22.41       22.65      2.43 o 
  -5   6  11        0.21        1.07      0.81 o 
  -4   6  11        9.58        9.01      1.45 o 
  -3   6  11       39.26       35.51      4.68 o 
  -2   6  11        5.53        5.95      1.26 o 
  -1   6  11        3.77        4.87      1.10 o 
   0   6  11       15.75       24.85      2.34 o 
   1   6  11       44.59       45.75      3.83 o 
   2   6  11       32.30       39.13      5.02 o 
   3   6  11       63.29       65.17      6.32 o 
   4   6  11        7.43        6.12      1.71 o 
   5   6  11       43.76       46.35      3.40 o 
  -4   7  11       29.58       29.28      3.81 o 
  -3   7  11        1.69        3.30      1.54 o 
  -2   7  11        1.44        2.62      0.70 o 
  -1   7  11       79.25       77.98      7.61 o 
   0   7  11        1.94        3.52      2.15 o 
   1   7  11       64.40       66.15      6.24 o 
   2   7  11        1.32        2.56      1.30 o 
   3   7  11        0.11        2.45      0.88 o 
   4   7  11       77.54       85.12      7.15 o 
   5   7  11        1.96        1.88      0.74 o 
  -4   8  11        4.40        4.60      1.22 o 
  -3   8  11        7.98        7.98      1.36 o 
  -2   8  11       13.63       10.99      2.04 o 
  -1   8  11        0.26       -0.17      0.77 o 
   0   8  11       59.01       60.12      7.76 o 
   1   8  11       22.31       22.80      4.80 o 
   2   8  11        3.44        2.77      1.11 o 
   3   8  11      177.60      198.27     15.44 o 
   4   8  11        0.33        0.35      0.58 o 
   5   8  11        7.08        6.44      1.25 o 
  -4   9  11       40.16       32.90      4.59 o 
  -3   9  11       20.58       22.23      2.94 o 
  -2   9  11       26.30       22.62      2.82 o 
  -1   9  11       30.46       27.43      4.35 o 
   0   9  11        9.52        8.71      1.08 o 
   1   9  11        4.21        4.05      0.98 o 
   2   9  11       25.83       24.89      3.16 o 
   3   9  11       13.48       16.35      5.38 o 
   4   9  11        9.94        7.74      1.27 o 
   5   9  11        1.08        1.10      1.18 o 
  -3  10  11       65.81       65.33      2.45 o 
  -2  10  11       46.37       41.16      2.29 o 
  -1  10  11       33.39       32.40      3.98 o 
   0  10  11        4.56        5.49      1.74 o 
   1  10  11       88.27       85.34      3.37 o 
   2  10  11      121.54      139.67      8.70 o 
   3  10  11       38.80       33.73      4.29 o 
   4  10  11        0.72        3.01      1.30 o 
   5  10  11        9.07       11.02      2.19 o 
  -2  11  11      236.15      250.14     25.84 o 
  -1  11  11        0.36        1.84      1.24 o 
   0  11  11        5.49        6.77      2.00 o 
   1  11  11       68.75       76.88      3.11 o 
   2  11  11        4.56        3.76      2.28 o 
   3  11  11      508.36      579.59    200.27 o 
   4  11  11       68.19       69.37      5.04 o 
  -2  12  11        4.35        3.68      1.30 o 
  -1  12  11       22.19       19.10      2.98 o 
   0  12  11        1.27        2.52      1.97 o 
   1  12  11       12.34        9.33      2.06 o 
   2  12  11       17.47       12.73      2.24 o 
   3  12  11       25.54       27.41      3.86 o 
   4  12  11       49.08       57.94      2.86 o 
  -1  13  11        1.09        1.43      1.10 o 
   0  13  11       15.72       13.59      2.58 o 
   1  13  11        2.12        3.01      1.75 o 
   2  13  11        8.66        5.73      1.70 o 
   3  13  11        1.71        2.91      1.46 o 
  -2  -8  12       42.52       50.39      4.36 o 
  -1  -8  12       20.52       22.07      3.08 o 
   0  -8  12       44.84       52.18      5.61 o 
  -3  -7  12        8.38       13.51      2.17 o 
  -2  -7  12       22.41       34.88      4.65 o 
  -1  -7  12       41.65       33.80      4.67 o 
   0  -7  12      151.24      175.57     16.78 o 
   1  -7  12       42.11       46.46      2.28 o 
  -4  -6  12        3.67        2.31      0.79 o 
  -3  -6  12       51.79       60.88      6.60 o 
  -2  -6  12       11.57       15.03      2.21 o 
  -1  -6  12       26.88       25.23      3.37 o 
   0  -6  12       11.90       14.06      2.32 o 
   1  -6  12        2.23        1.42      1.13 o 
   2  -6  12       30.75       29.29      2.67 o 
  -4  -5  12        0.00        1.44      0.67 o 
  -3  -5  12       34.07       38.24      1.84 o 
  -2  -5  12       10.33       14.48      1.53 o 
  -1  -5  12       39.98       45.31      3.87 o 
   0  -5  12       17.75       18.20      3.49 o 
   1  -5  12       34.98       47.56      2.36 o 
   2  -5  12        8.13        5.78      1.56 o 
   3  -5  12        0.02        0.82      1.71 o 
  -4  -4  12       24.30       26.97      4.98 o 
  -3  -4  12       22.94       21.99      2.23 o 
  -2  -4  12       44.90       52.87      5.33 o 
  -1  -4  12      484.23      454.50      7.91 o 
   0  -4  12      116.47      106.24     10.64 o 
   1  -4  12        8.21        7.97      1.31 o 
   2  -4  12        1.81        1.86      0.66 o 
   3  -4  12       23.27       29.15      4.96 o 
  -5  -3  12       42.52       48.99      3.32 o 
  -4  -3  12       36.43       32.78      2.64 o 
  -3  -3  12        0.37        1.29      0.41 o 
  -2  -3  12       33.45       35.89      2.96 o 
  -1  -3  12       81.32       77.90      5.53 o 
   0  -3  12        2.36        2.80      1.52 o 
   1  -3  12       79.07       74.28      5.23 o 
   2  -3  12       43.52       39.05      3.96 o 
   3  -3  12       16.99       12.61      1.47 o 
   4  -3  12       55.74       51.04      2.57 o 
  -5  -2  12        3.41        6.33      1.60 o 
  -4  -2  12        5.28        2.25      1.36 o 
  -3  -2  12       14.26       15.74      1.93 o 
  -2  -2  12      200.37      208.08      8.45 o 
  -1  -2  12        0.49        1.18      0.38 o 
   0  -2  12      960.05      897.33     22.10 o 
   1  -2  12       12.22       11.55      1.24 o 
   2  -2  12       48.84       51.23      5.97 o 
   3  -2  12       22.90       24.18      2.33 o 
   4  -2  12        0.00        1.21      2.37 o 
  -5  -1  12        2.56        2.75      1.41 o 
  -4  -1  12       44.19       38.88      3.31 o 
  -3  -1  12      171.47      178.68      7.94 o 
  -2  -1  12       77.76       76.01      6.95 o 
  -1  -1  12      850.00      914.95     56.36 o 
   0  -1  12       71.40       62.34      2.47 o 
   1  -1  12       43.52       33.90      3.67 o 
   2  -1  12      840.23      772.22     27.54 o 
   3  -1  12       11.46       10.80      1.62 o 
   4  -1  12        8.35        9.96      1.90 o 
  -5   0  12      102.21      137.60     15.79 o 
  -4   0  12        2.65        1.89      0.78 o 
  -3   0  12      148.41      162.42      8.09 o 
  -2   0  12       47.04       47.38      3.15 o 
  -1   0  12        5.00        4.64      1.00 o 
   0   0  12       28.27       23.37      3.52 o 
   1   0  12       13.35       10.85      1.29 o 
   2   0  12      119.85       98.81      5.67 o 
   3   0  12       36.08       32.54      3.41 o 
   4   0  12        6.33        5.00      1.21 o 
   5   0  12      116.34      119.65      5.48 o 
  -5   1  12        4.08        3.85      1.10 o 
  -4   1  12        7.71        5.09      1.36 o 
  -3   1  12       12.67       10.67      1.97 o 
  -2   1  12      265.99      275.42      7.25 o 
  -1   1  12       22.68       22.66      1.77 o 
   0   1  12       64.65       61.59      2.43 o 
   1   1  12       23.40       27.02      4.20 o 
   2   1  12        2.79        1.21      0.76 o 
   3   1  12      527.11      562.36     31.64 o 
   4   1  12      167.68      163.37      8.66 o 
   5   1  12       47.33       41.56      2.69 o 
  -4   2  12       25.36       14.37      1.44 o 
  -3   2  12       51.17       48.40      4.22 o 
  -2   2  12        0.02       -0.16      0.42 o 
  -1   2  12      515.13      516.75     26.33 o 
   0   2  12      543.99      550.36     10.44 o 
   1   2  12       76.89       65.15      3.48 o 
   2   2  12        0.54       -0.27      0.92 o 
   3   2  12        0.37        2.02      1.06 o 
   4   2  12       14.28       14.86      2.51 o 
   5   2  12      119.58      115.44     17.00 o 
  -4   3  12       46.82       37.76      3.43 o 
  -3   3  12        2.26        1.19      1.43 o 
  -2   3  12      270.89      287.20     10.30 o 
  -1   3  12        0.26        0.65      0.55 o 
   0   3  12      301.39      316.87      6.95 o 
   1   3  12        7.35        2.01      1.07 o 
   2   3  12       12.29        9.00      2.59 o 
   3   3  12        1.36        1.69      1.19 o 
   4   3  12      203.14      220.54      5.76 o 
   5   3  12        0.57        1.97      0.68 o 
  -5   4  12        8.70        4.23      1.05 o 
  -4   4  12       48.51       33.66      4.99 o 
  -3   4  12      123.04      117.30      8.41 o 
  -2   4  12       19.74       15.97      1.27 o 
  -1   4  12       24.12       18.76      1.36 o 
   0   4  12       45.46       47.65      2.38 o 
   1   4  12       91.63      100.90      6.03 o 
   2   4  12       33.10       33.77      3.49 o 
   3   4  12       23.28       17.76      1.93 o 
   4   4  12       20.10       17.37      2.74 o 
   5   4  12        0.60        2.31      1.14 o 
  -5   5  12       47.50       50.54      3.16 o 
  -4   5  12        5.87        3.51      0.89 o 
  -3   5  12       29.31       24.91      2.76 o 
  -2   5  12       54.20       54.35      3.15 o 
  -1   5  12       62.27       57.29      2.14 o 
   0   5  12        1.68        1.83      0.55 o 
   2   5  12      159.46      176.44     12.22 o 
   3   5  12      142.88      167.24     13.71 o 
   4   5  12       10.40        6.54      1.50 o 
   5   5  12       66.42       60.82      5.59 o 
  -4   6  12       25.95       26.56      3.46 o 
  -3   6  12      128.84      108.33      3.54 o 
  -2   6  12       13.29       10.50      1.03 o 
  -1   6  12       37.36       33.42      3.43 o 
   0   6  12       13.16       12.21      2.03 o 
   1   6  12       57.66       57.04      5.98 o 
   2   6  12       56.05       56.53      5.99 o 
   3   6  12        0.02        3.24      0.94 o 
   4   6  12        1.14       -0.28      1.21 o 
   5   6  12        0.49        1.31      0.90 o 
  -4   7  12        3.10        2.06      0.99 o 
  -3   7  12        2.10        2.44      1.21 o 
  -2   7  12      124.62      128.86      3.15 o 
  -1   7  12       11.07       11.57      1.90 o 
   0   7  12      102.81      105.95      6.27 o 
   1   7  12       55.10       55.09      3.44 o 
   2   7  12        1.93        1.69      1.09 o 
   3   7  12      190.12      224.78     11.80 o 
   4   7  12       50.22       49.21      3.76 o 
   5   7  12       31.86       34.22      3.58 o 
  -4   8  12        0.56       -0.04      0.61 o 
  -3   8  12       22.38       17.62      2.40 o 
  -2   8  12      207.45      214.25      5.39 o 
  -1   8  12       14.61       13.17      3.73 o 
   0   8  12      263.35      301.93     12.20 o 
   1   8  12       37.07       39.57      3.67 o 
   2   8  12       46.51       58.61      4.63 o 
   3   8  12       22.81       23.20      4.09 o 
   4   8  12        3.61        5.53      1.62 o 
   5   8  12        6.21        3.13      0.93 o 
  -3   9  12       18.69       14.14      2.17 o 
  -2   9  12        1.64        3.59      1.48 o 
  -1   9  12        8.37        9.55      2.04 o 
   0   9  12      157.52      164.29      4.36 o 
   1   9  12       25.35       25.43      2.51 o 
   2   9  12       17.40       15.68      2.19 o 
   3   9  12        7.78        7.41      1.31 o 
   4   9  12        0.15       -0.72      1.53 o 
   5   9  12       23.25       16.64      2.04 o 
  -3  10  12        4.88        2.85      0.83 o 
  -2  10  12        0.76        1.81      1.02 o 
  -1  10  12        3.21        2.04      1.15 o 
   0  10  12        1.45        0.83      1.13 o 
   1  10  12       13.16       11.05      1.75 o 
   2  10  12        2.06        2.02      1.10 o 
   3  10  12      134.04      147.34      5.08 o 
   4  10  12        0.48        2.35      0.97 o 
  -2  11  12        4.22        4.73      1.50 o 
  -1  11  12       35.69       32.85     11.57 o 
   0  11  12       19.88       21.53      3.19 o 
   1  11  12        1.00        0.10      1.17 o 
   2  11  12       72.26       79.00      4.81 o 
   3  11  12      227.28      214.67     20.13 o 
   4  11  12       26.92       26.12      4.60 o 
  -1  12  12        7.39        4.79      1.81 o 
   0  12  12        7.72       12.89      4.24 o 
   1  12  12       19.59       16.39      2.82 o 
   2  12  12       22.01       19.69      3.36 o 
   3  12  12        4.20        7.55      2.25 o 
   0  13  12        0.43        1.81      1.21 o 
   1  13  12        0.05        0.98      1.12 o 
   2  13  12       50.44       49.44      3.13 o 
  -2  -7  13        1.78        3.37      1.12 o 
  -1  -7  13       25.74       29.75      4.62 o 
   0  -7  13        5.45        3.94      1.73 o 
  -3  -6  13       44.89       53.83      3.01 o 
  -2  -6  13        2.06        4.32      0.75 o 
  -1  -6  13       10.47       10.53      1.87 o 
   0  -6  13       16.88       24.02      3.72 o 
   1  -6  13       97.93      110.69      3.48 o 
  -4  -5  13        1.46        1.76      0.91 o 
  -3  -5  13       38.38       45.94      4.74 o 
  -2  -5  13      119.37      124.85      4.05 o 
  -1  -5  13        0.01        1.12      0.61 o 
   0  -5  13       15.92       14.29      1.59 o 
   1  -5  13        0.11       -0.83      0.56 o 
   2  -5  13        1.83        5.42      1.17 o 
  -4  -4  13       27.31       34.78      4.29 o 
  -3  -4  13       14.38       17.19      1.87 o 
  -2  -4  13        1.50        0.59      0.96 o 
  -1  -4  13       58.22       54.74      2.88 o 
   0  -4  13       83.55       94.21      9.18 o 
   1  -4  13        5.08        5.34      0.96 o 
   2  -4  13        3.89        4.43      0.90 o 
   3  -4  13       16.72       13.95      3.76 o 
  -4  -3  13       36.42       34.92      4.60 o 
  -3  -3  13      117.52      134.72      4.93 o 
  -2  -3  13       76.77       83.95      3.24 o 
  -1  -3  13        0.02        1.29      1.10 o 
   0  -3  13        5.35        2.37      2.18 o 
   1  -3  13       30.90       22.85      2.71 o 
   2  -3  13      129.33      139.43      5.24 o 
   3  -3  13        3.32        3.74      2.70 o 
  -5  -2  13        7.24       10.05      2.00 o 
  -4  -2  13        0.95        0.32      0.87 o 
  -3  -2  13      144.40      161.00      4.43 o 
  -2  -2  13        4.13        2.93      0.45 o 
  -1  -2  13        9.13       10.11      1.40 o 
   0  -2  13        0.10        1.06      1.09 o 
   1  -2  13      279.71      254.22      5.66 o 
   2  -2  13        1.65        2.81      0.95 o 
   3  -2  13        0.03        0.15      1.56 o 
   4  -2  13        1.71        1.57      0.70 o 
  -5  -1  13       13.34       13.99      2.29 o 
  -4  -1  13      107.97      110.42      6.37 o 
  -3  -1  13        0.20        1.56      0.48 o 
  -2  -1  13       58.18       60.52      4.55 o 
  -1  -1  13      155.23      145.54      6.67 o 
   0  -1  13        2.76        1.35      1.65 o 
   1  -1  13      203.93      191.38      8.11 o 
   2  -1  13      557.54      574.91     11.05 o 
   3  -1  13        0.94        1.30      0.59 o 
   4  -1  13        0.00        1.32      1.11 o 
  -5   0  13        1.37        1.05      1.09 o 
  -4   0  13      132.83      156.87     11.14 o 
  -3   0  13       49.54       52.99      5.30 o 
  -2   0  13        1.21        1.62      1.11 o 
  -1   0  13      459.25      466.89     20.07 o 
   0   0  13       57.11       56.63      4.14 o 
   1   0  13       12.42        8.51      1.73 o 
   2   0  13       17.36       21.19      2.09 o 
   3   0  13      109.86      116.03      5.59 o 
   4   0  13        0.57        1.63      1.41 o 
  -5   1  13        1.35        0.10      0.78 o 
  -4   1  13       56.95       59.42      4.60 o 
  -3   1  13      266.94      237.29      4.36 o 
  -2   1  13       29.44       28.31      2.98 o 
  -1   1  13       35.26       32.58      3.00 o 
   0   1  13       52.40       51.68      4.96 o 
   1   1  13       60.64       49.85      3.22 o 
   2   1  13      101.63      106.16     10.27 o 
   3   1  13        1.47       -0.14      1.45 o 
   4   1  13        1.04        1.23      1.74 o 
   5   1  13       31.67       34.97      3.07 o 
  -4   2  13        2.39        2.03      0.86 o 
  -3   2  13       26.62       20.44      3.03 o 
  -2   2  13      247.10      247.45     12.04 o 
  -1   2  13        9.50        4.26      0.85 o 
   0   2  13      448.04      425.99      8.08 o 
   1   2  13       38.52       28.28      4.04 o 
   2   2  13        9.57        6.09      1.31 o 
   3   2  13       11.81       16.15      3.14 o 
   4   2  13       50.07       52.08      4.59 o 
   5   2  13        1.16        1.39      0.57 o 
  -4   3  13        8.92        6.03      1.00 o 
  -3   3  13        0.20        0.46      0.39 o 
  -2   3  13       27.74       25.12      3.40 o 
  -1   3  13     1540.88     1692.85    119.82 o 
   0   3  13      236.76      252.94     16.19 o 
   1   3  13        0.17        2.10      0.98 o 
   2   3  13        1.35        2.21      0.86 o 
   3   3  13        0.45       -0.61      1.44 o 
   4   3  13      364.79      372.37     39.50 o 
   5   3  13        2.35        2.25      1.34 o 
  -5   4  13       14.89       11.90      2.44 o 
  -4   4  13        6.04        3.15      0.88 o 
  -3   4  13       33.02       27.57      3.67 o 
  -2   4  13        5.84        3.99      0.48 o 
  -1   4  13      666.27      738.20     38.22 o 
   0   4  13      130.09      144.70     11.11 o 
   1   4  13        2.41        3.17      2.35 o 
   2   4  13      140.36      146.84      8.37 o 
   3   4  13        8.54        7.94      1.32 o 
   4   4  13       80.80       85.99      3.60 o 
   5   4  13       19.28       16.11      1.78 o 
  -4   5  13       25.03       18.52      2.44 o 
  -3   5  13       25.15       19.57      1.72 o 
  -2   5  13      113.56      130.01      5.24 o 
  -1   5  13      222.60      235.84     19.41 o 
   0   5  13      297.59      309.64     11.44 o 
   1   5  13        0.85        1.61      0.64 o 
   2   5  13       27.58       24.28      2.57 o 
   3   5  13       41.89       43.09      6.32 o 
   4   5  13       11.55       16.57      2.47 o 
   5   5  13        5.27        4.77      1.35 o 
  -4   6  13        3.54        6.63      1.38 o 
  -3   6  13        4.35        3.58      0.92 o 
  -2   6  13       59.92       63.25      5.96 o 
  -1   6  13      211.71      219.56      8.93 o 
   0   6  13        0.74        0.52      1.67 o 
   1   6  13      201.33      206.10      8.10 o 
   2   6  13      199.02      202.96     12.16 o 
   3   6  13       83.70       86.19      7.41 o 
   4   6  13       68.66       77.48      5.21 o 
   5   6  13       37.45       27.04      1.54 o 
  -4   7  13        0.06        0.09      0.48 o 
  -3   7  13       33.15       27.57      3.38 o 
  -2   7  13       53.33       57.65      6.61 o 
  -1   7  13       44.42       46.06      8.63 o 
   0   7  13       55.16       54.02      4.01 o 
   1   7  13        3.81        6.41      1.28 o 
   2   7  13      630.97      702.42     36.37 o 
   3   7  13      107.11      113.33      8.39 o 
   4   7  13       25.87       27.71      4.16 o 
   5   7  13        8.35       11.07      1.66 o 
  -3   8  13        5.97        3.52      0.91 o 
  -2   8  13      133.27      124.19      2.62 o 
  -1   8  13        2.96        2.78      0.84 o 
   0   8  13        4.89        4.52      1.36 o 
   1   8  13        0.93        0.41      1.60 o 
   2   8  13        7.04        7.08      1.30 o 
   3   8  13       20.10       22.50      3.29 o 
   4   8  13        2.25        3.68      1.13 o 
   5   8  13       34.95       31.33      1.89 o 
  -3   9  13        7.79        5.78      1.49 o 
  -2   9  13        3.57        2.02      1.29 o 
  -1   9  13        3.44        2.90      0.96 o 
   0   9  13        8.58        8.16      1.48 o 
   1   9  13       78.80       89.36      6.91 o 
   2   9  13      150.66      165.97      4.05 o 
   3   9  13        1.39        3.01      3.34 o 
   4   9  13        1.73        5.19      1.66 o 
  -3  10  13        2.05        1.80      1.01 o 
  -2  10  13        4.04        4.79      1.63 o 
  -1  10  13        0.61        1.92      1.37 o 
   0  10  13        7.56        5.12      1.35 o 
   1  10  13        3.60        5.33      1.20 o 
   2  10  13       33.94       32.99      2.97 o 
   3  10  13        3.92        5.31      1.82 o 
   4  10  13       33.50       38.13      2.52 o 
  -2  11  13        3.05        1.99      1.27 o 
  -1  11  13       77.73       82.92      8.07 o 
   0  11  13       13.39        8.64      1.81 o 
   1  11  13        0.98        2.24      1.40 o 
   2  11  13        7.17        4.91      2.13 o 
   3  11  13        1.42        0.12      1.52 o 
   4  11  13       31.02       21.91      5.59 o 
  -1  12  13        8.44        8.06      2.15 o 
   0  12  13       36.70       38.00      2.70 o 
   1  12  13       18.62       20.78      3.27 o 
   2  12  13        0.93       -1.83      1.43 o 
   3  12  13       19.46       17.90      3.00 o 
   1  13  13        8.50        6.95      2.04 o 
   2  13  13      173.24      200.63      9.21 o 
  -2  -6  14        1.23        1.25      0.63 o 
  -1  -6  14        2.21        1.98      1.02 o 
   0  -6  14       25.82       28.27      3.13 o 
  -3  -5  14        5.16        6.29      1.06 o 
  -2  -5  14        1.87        0.99      0.56 o 
  -1  -5  14       68.61       91.86     10.75 o 
   0  -5  14        0.00        1.24      0.82 o 
   1  -5  14        6.00        5.77      1.92 o 
   2  -5  14        0.85        1.77      0.98 o 
  -3  -4  14        7.75        6.92      1.06 o 
  -2  -4  14        0.36        1.36      0.48 o 
  -1  -4  14       14.74       16.26      2.46 o 
   0  -4  14        3.01        1.30      0.69 o 
   1  -4  14       15.66       17.26      1.89 o 
   2  -4  14      120.89      149.37      4.76 o 
  -4  -3  14       14.03       14.48      1.59 o 
  -3  -3  14        9.04        7.05      1.74 o 
  -2  -3  14       56.64       57.20      2.83 o 
  -1  -3  14        2.93        2.32      0.85 o 
   0  -3  14       56.23       50.88      4.16 o 
   1  -3  14        1.18        0.62      0.97 o 
   2  -3  14        2.38        1.56      0.72 o 
   3  -3  14        0.24        1.30      0.83 o 
  -4  -2  14       12.12       11.64      1.34 o 
  -3  -2  14       24.20       28.93      2.85 o 
  -2  -2  14        9.07       10.23      1.16 o 
  -1  -2  14       12.74        9.88      3.37 o 
   0  -2  14        2.39        2.34      1.02 o 
   1  -2  14       31.56       30.23      2.90 o 
   2  -2  14        0.00        2.96      0.93 o 
   3  -2  14        7.35        5.92      1.08 o 
  -4  -1  14       68.89       69.07      5.24 o 
  -3  -1  14       10.34       11.94      1.37 o 
  -2  -1  14       14.56       15.02      2.63 o 
  -1  -1  14       60.13       54.89      4.18 o 
   0  -1  14      192.16      162.85      3.60 o 
   1  -1  14       34.95       30.50      4.21 o 
   2  -1  14        0.50        2.00      0.74 o 
   3  -1  14       42.20       38.25      2.04 o 
   4  -1  14        1.69        3.89      1.44 o 
  -4   0  14        0.94        1.68      1.05 o 
  -3   0  14      226.20      254.37     10.40 o 
  -2   0  14      167.68      133.32      2.53 o 
  -1   0  14      326.16      336.56     20.04 o 
   0   0  14        0.00        2.46      1.03 o 
   1   0  14       53.04       48.37      3.62 o 
   2   0  14       20.78       14.32      1.87 o 
   3   0  14        0.26        4.96      1.54 o 
   4   0  14        0.76       -1.04      1.54 o 
  -2   1  14       28.69       24.25      3.77 o 
  -1   1  14        0.40        1.38      0.41 o 
   0   1  14        3.43        3.44      0.94 o 
   1   1  14      135.71      127.29      8.46 o 
   2   1  14       45.66       30.75      5.02 o 
   3   1  14      123.06      121.20      8.57 o 
   4   1  14       37.47       49.86      6.88 o 
  -4   2  14        0.11        2.88      1.17 o 
  -3   2  14      117.05      109.52      1.55 o 
  -2   2  14      623.09      678.18     12.25 o 
  -1   2  14        1.16        1.07      0.89 o 
   0   2  14      171.28      138.59      9.62 o 
   1   2  14        5.70        3.01      1.21 o 
   2   2  14        5.87        2.60      0.88 o 
   3   2  14      247.74      282.27     13.56 o 
   4   2  14      185.73      197.65     19.24 o 
  -4   3  14        4.58        3.55      1.12 o 
  -3   3  14        3.61        2.96      0.84 o 
  -2   3  14       17.37       12.90      2.89 o 
  -1   3  14       65.71       56.64      3.92 o 
   0   3  14       54.49       50.53      3.04 o 
   1   3  14        5.98        1.07      0.79 o 
   2   3  14       12.66       12.56      2.06 o 
   3   3  14       37.91       35.69      5.04 o 
   4   3  14       48.90       48.74      3.41 o 
   5   3  14        2.17        2.07      0.73 o 
  -4   4  14        5.91        4.62      1.02 o 
  -3   4  14       31.11       25.06      2.81 o 
  -2   4  14        0.42       -0.01      0.32 o 
  -1   4  14      174.08      182.57     11.66 o 
   0   4  14      106.33      101.44      7.73 o 
   1   4  14      108.99      103.17      7.13 o 
   2   4  14        0.97       -0.80      0.78 o 
   3   4  14       23.01       24.80      2.55 o 
   4   4  14      265.34      291.93    100.89 o 
   5   4  14      150.55      150.70      5.45 o 
  -4   5  14       29.07       25.92      1.25 o 
  -3   5  14       12.53       10.71      1.08 o 
  -2   5  14        2.15        2.34      0.59 o 
  -1   5  14       16.56       10.84      1.60 o 
   0   5  14       32.10       26.51      2.04 o 
   1   5  14      612.18      641.06     29.09 o 
   2   5  14       37.71       36.41      3.10 o 
   3   5  14       10.96        5.00      2.18 o 
   4   5  14       32.68       36.54      3.51 o 
   5   5  14       96.42       86.98      7.30 o 
  -4   6  14        1.50        1.80      0.66 o 
  -3   6  14       12.55       12.83      1.48 o 
  -2   6  14       22.49       19.39      2.32 o 
  -1   6  14       80.45       90.07      6.02 o 
   0   6  14      222.41      249.44     17.64 o 
   1   6  14      119.01      130.18      7.80 o 
   2   6  14      153.31      156.12      9.53 o 
   3   6  14        7.66        5.87      1.41 o 
   4   6  14        0.17        2.51      1.63 o 
   5   6  14      119.72      113.38     10.63 o 
  -4   7  14        0.10        1.88      0.91 o 
  -3   7  14        0.67        0.45      1.16 o 
  -2   7  14       11.31        9.00      1.01 o 
  -1   7  14       14.06       11.77      5.35 o 
   0   7  14        3.63        3.09      1.33 o 
   1   7  14      171.12      192.31      4.65 o 
   2   7  14      133.56      144.46      8.23 o 
   3   7  14        1.38        1.83      0.94 o 
   4   7  14        7.59       11.30      2.49 o 
  -3   8  14       93.48       87.48      8.32 o 
  -2   8  14       23.70       16.44      1.66 o 
  -1   8  14       11.22        7.08      2.12 o 
   0   8  14        3.54        5.82      1.20 o 
   1   8  14      201.27      240.76      5.34 o 
   2   8  14      252.99      306.66      4.87 o 
   3   8  14        7.79       12.66      2.53 o 
   4   8  14        0.08        6.76      2.18 o 
  -3   9  14        3.10        1.77      1.32 o 
  -2   9  14       46.79       43.32     12.88 o 
  -1   9  14       12.72       12.11      2.50 o 
   0   9  14      104.76      109.94      6.66 o 
   1   9  14        8.13        9.83      2.63 o 
   2   9  14        1.15        1.16      0.84 o 
   3   9  14        5.48        5.32      1.74 o 
   4   9  14        2.79        4.24      1.17 o 
  -2  10  14        0.16        1.84      1.24 o 
  -1  10  14       67.29       76.58      7.51 o 
   0  10  14       28.08       26.95      3.04 o 
   1  10  14       33.98       35.39      4.10 o 
   2  10  14       10.30        6.89      1.34 o 
   3  10  14      129.44      153.31     10.88 o 
   4  10  14       63.19       73.15      9.31 o 
  -1  11  14       38.90       41.88      2.75 o 
   0  11  14       10.74       11.65      2.63 o 
   1  11  14       68.61       78.30      9.92 o 
   2  11  14        1.53        2.94      1.02 o 
   3  11  14       10.25       13.74      1.99 o 
   0  12  14        1.74        1.50      1.62 o 
   1  12  14       53.46       60.62      3.13 o 
   2  12  14        3.63        1.85      1.46 o 
  -2  -5  15       42.86       51.40      3.23 o 
  -1  -5  15       10.11       11.60      1.60 o 
   0  -5  15       39.20       38.63      2.98 o 
  -3  -4  15       98.70      135.45      5.91 o 
  -2  -4  15       11.01        9.61      1.38 o 
  -1  -4  15        1.77        1.59      0.72 o 
   0  -4  15       13.10       15.88      1.86 o 
   1  -4  15        1.84        3.68      1.39 o 
  -3  -3  15       16.59       20.23      2.20 o 
  -2  -3  15        0.91        0.94      0.79 o 
  -1  -3  15       11.54        5.93      1.08 o 
   0  -3  15        4.35        1.67      1.29 o 
   1  -3  15      132.78      170.77     11.86 o 
   2  -3  15        0.25        1.54      0.50 o 
  -4  -2  15        4.46        5.19      0.87 o 
  -3  -2  15        0.47        2.23      1.01 o 
  -2  -2  15        0.45        1.92      0.98 o 
  -1  -2  15        9.71        4.27      2.26 o 
   0  -2  15        0.29        2.98      0.92 o 
   1  -2  15       61.65       55.94      2.45 o 
   2  -2  15        4.99        7.01      1.34 o 
   3  -2  15        0.76        0.38      0.62 o 
  -4  -1  15       24.36       24.72      6.53 o 
  -3  -1  15       52.90       51.14      6.19 o 
  -2  -1  15       30.13       32.27      4.21 o 
  -1  -1  15        4.96        6.06      1.35 o 
   0  -1  15      108.39       93.03      3.95 o 
   1  -1  15        2.72        3.89      1.16 o 
   2  -1  15        3.65        2.15      0.92 o 
   3  -1  15       32.98       31.47      4.17 o 
  -2   0  15      255.63      306.66     11.81 o 
  -1   0  15        2.04        2.83      0.60 o 
   0   0  15      125.21      102.90      5.58 o 
   1   0  15      140.09      126.47      3.11 o 
   2   0  15       18.13       18.43      2.45 o 
   3   0  15       43.35       35.32      5.74 o 
  -2   1  15       13.24       11.65      1.41 o 
  -1   1  15       46.82       43.27      3.72 o 
   0   1  15        0.13        2.40      1.59 o 
   1   1  15      148.64      125.62      7.71 o 
   2   1  15      421.78      400.78     14.38 o 
   3   1  15       71.14       72.35      6.59 o 
   4   1  15       28.35       28.35      3.39 o 
  -4   2  15       31.30       38.26      2.00 o 
  -1   2  15        0.73        1.04      0.44 o 
   0   2  15        0.18        1.00      0.78 o 
   1   2  15        7.65        4.60      1.31 o 
   2   2  15       94.06       92.53      7.20 o 
   3   2  15      303.82      336.06    116.74 o 
   4   2  15       31.16       18.49      2.91 o 
  -4   3  15       41.59       33.51      3.38 o 
  -3   3  15       27.47       27.22      2.54 o 
  -2   3  15       35.29       27.05      2.47 o 
  -1   3  15       82.60       85.04      8.36 o 
   0   3  15      159.80      161.55      9.02 o 
   1   3  15       15.12       11.05      2.15 o 
   2   3  15       70.10       73.52     11.01 o 
   3   3  15      155.41      157.79      8.41 o 
   4   3  15       97.35      107.34     15.60 o 
  -4   4  15        0.16        0.54      0.36 o 
  -3   4  15        5.87        5.05      1.53 o 
  -2   4  15       49.91       50.52      6.98 o 
  -1   4  15      147.54      140.55     11.26 o 
   0   4  15       32.11       29.39      2.10 o 
   1   4  15       18.06       14.94      1.90 o 
   2   4  15        0.64        0.12      0.72 o 
   3   4  15       49.07       46.35      7.46 o 
   4   4  15        1.12        2.96      1.64 o 
  -4   5  15       14.53        9.18      1.90 o 
  -3   5  15        4.42        3.65      0.76 o 
  -2   5  15       31.12       27.02      4.20 o 
  -1   5  15       72.35       78.17      4.33 o 
   0   5  15       69.26       72.30      8.65 o 
   1   5  15       49.95       43.25      4.50 o 
   2   5  15        0.38        0.65      0.50 o 
   3   5  15        0.26        1.01      1.51 o 
   4   5  15       33.13       27.55      4.71 o 
  -3   6  15        1.10        2.19      0.78 o 
  -2   6  15        2.59        2.95      0.85 o 
  -1   6  15      116.04      123.99     10.56 o 
   0   6  15      779.63      897.97     17.00 o 
   1   6  15       15.50       12.46      4.67 o 
   2   6  15        2.89        3.27      2.04 o 
   3   6  15       18.00       19.65      3.08 o 
   4   6  15        0.28        3.98      1.30 o 
  -3   7  15       57.98       57.14      5.56 o 
  -2   7  15       87.93       85.64      2.54 o 
  -1   7  15        0.72        2.42      1.06 o 
   0   7  15        0.25       -0.81      0.95 o 
   1   7  15       17.57       16.87      2.34 o 
   2   7  15       65.98       58.77      3.61 o 
   3   7  15        1.41        5.63      1.86 o 
   4   7  15        7.05        5.23      1.51 o 
  -3   8  15       37.53       33.42      1.85 o 
  -2   8  15       23.07       21.43      4.06 o 
  -1   8  15       26.97       25.69      2.66 o 
   0   8  15      194.28      233.50      3.98 o 
   1   8  15       12.63       13.94      4.49 o 
   2   8  15       91.03       97.70      3.01 o 
   3   8  15        0.32        1.82      1.17 o 
   4   8  15       17.62       23.93      6.38 o 
  -2   9  15        9.84        7.86      1.59 o 
  -1   9  15       23.60       20.40      2.08 o 
   0   9  15       89.96       96.09      7.00 o 
   1   9  15        5.05        5.24      1.76 o 
   2   9  15        0.03        0.69      3.87 o 
   3   9  15       51.98       55.25      5.89 o 
   4   9  15        0.00        3.92      1.15 o 
  -2  10  15       20.44       18.12      2.66 o 
  -1  10  15       16.31       14.35      1.91 o 
   0  10  15       51.78       59.99      5.01 o 
   1  10  15       48.16       56.27      4.58 o 
   2  10  15       14.13       16.63      5.47 o 
   3  10  15       53.27       64.62      3.14 o 
  -1  11  15        3.78        7.47      2.28 o 
   0  11  15        0.07       -0.12      1.04 o 
   1  11  15       67.46       68.45      3.54 o 
   2  11  15        1.66        2.33      1.23 o 
   3  11  15       11.24        8.86      1.57 o 
   1  12  15        1.71       -0.92      1.28 o 
  -1  -4  16        7.86       12.62      2.61 o 
   0  -4  16        4.87        4.54      1.14 o 
  -2  -3  16        0.99        2.88      0.98 o 
  -1  -3  16        3.31        4.09      1.49 o 
   0  -3  16      132.21      151.66     10.61 o 
   1  -3  16       20.92       20.76      2.78 o 
  -3  -2  16       36.44       42.35      3.59 o 
  -2  -2  16        8.73       14.20      2.18 o 
  -1  -2  16       71.39       52.37      6.37 o 
   0  -2  16        0.71        2.24      0.72 o 
   1  -2  16        8.96       14.68      1.79 o 
   2  -2  16        0.56        2.28      1.99 o 
  -3  -1  16       21.27       26.72      2.55 o 
  -2  -1  16       49.71       59.63      7.14 o 
  -1  -1  16       56.61       49.82      4.83 o 
   0  -1  16       26.81       28.08      2.69 o 
   1  -1  16        1.84        3.95      1.43 o 
   2  -1  16        7.62        5.98      2.11 o 
   3  -1  16       64.69       75.96      4.98 o 
  -2   0  16        7.02        5.31      1.61 o 
  -1   0  16        0.60        1.20      0.96 o 
   0   0  16        8.64        3.69      0.99 o 
   1   0  16      124.74      126.80      4.32 o 
   2   0  16       17.65       21.19      3.55 o 
   3   0  16       20.67       33.04      3.35 o 
  -2   1  16        0.03        0.79      0.48 o 
  -1   1  16       10.62        7.10      1.79 o 
   0   1  16        8.66        4.35      1.03 o 
   1   1  16        5.43        2.89      1.38 o 
   2   1  16       41.38       33.09     11.73 o 
   3   1  16        0.46        3.50      1.22 o 
  -4   2  16      189.23      257.09     55.89 o 
  -2   2  16      197.53      176.97      4.06 o 
  -1   2  16       39.78       36.79      6.70 o 
   0   2  16       29.96       24.84      2.45 o 
   1   2  16       32.93       25.71      3.10 o 
   2   2  16       10.43        9.17      1.59 o 
   3   2  16       38.06       42.68     13.01 o 
  -3   3  16        4.10        3.47      1.25 o 
  -2   3  16      143.60      141.40     10.47 o 
  -1   3  16       20.76       19.61      1.69 o 
   0   3  16        1.39        0.16      0.54 o 
   1   3  16      152.09      126.98      7.33 o 
   2   3  16      182.66      188.83     10.30 o 
   3   3  16       82.15       76.76     10.77 o 
   4   3  16        3.53        4.80      1.77 o 
  -3   4  16      150.55      157.70     11.27 o 
  -2   4  16       12.27        9.51      1.36 o 
  -1   4  16       24.95       24.31      2.45 o 
   0   4  16        0.85        0.68      0.73 o 
   1   4  16        4.41        4.74      1.04 o 
   2   4  16        1.38        1.87      1.25 o 
   3   4  16       18.66       19.34      2.48 o 
   4   4  16       16.59        9.54      2.95 o 
  -3   5  16        8.74        8.74      2.25 o 
  -2   5  16        4.88        3.84      1.22 o 
  -1   5  16      105.20      115.55      2.68 o 
   0   5  16       27.50       24.37      3.40 o 
   1   5  16        0.77        0.15      0.57 o 
   2   5  16       10.01        9.01      1.59 o 
   3   5  16        3.00        2.53      1.79 o 
   4   5  16        0.12        0.93      0.76 o 
  -3   6  16        1.60        1.16      0.51 o 
  -2   6  16        0.88        2.78      1.51 o 
  -1   6  16       13.10       10.96      1.23 o 
   0   6  16        2.74        4.23      1.20 o 
   1   6  16        8.24        6.68      2.25 o 
   2   6  16       13.25       10.80      1.91 o 
   3   6  16        0.19        0.35      1.17 o 
   4   6  16       13.69        6.43      1.80 o 
  -3   7  16        1.73        1.56      2.04 o 
  -2   7  16       11.18        8.92      1.41 o 
  -1   7  16        3.16        2.92      1.05 o 
   0   7  16      466.57      527.74     11.51 o 
   1   7  16      289.17      307.83      5.00 o 
   2   7  16       53.66       56.04      4.99 o 
   3   7  16        0.44        3.15      1.27 o 
   4   7  16        0.61        2.69      1.14 o 
  -2   8  16       15.78       15.96      1.93 o 
  -1   8  16        0.26        1.12      0.61 o 
   0   8  16        0.01        1.57      1.27 o 
   1   8  16      160.45      181.02      7.58 o 
   2   8  16      108.19      121.21      3.92 o 
   3   8  16        6.98        3.91      1.39 o 
  -2   9  16       12.17       10.12      2.53 o 
  -1   9  16        3.05        3.31      2.57 o 
   0   9  16       53.09       55.15      6.00 o 
   1   9  16      127.24      146.25     11.21 o 
   2   9  16      113.35      122.86      9.77 o 
   3   9  16       42.66       50.95      2.59 o 
  -1  10  16       16.23       17.07      2.03 o 
   0  10  16        4.97        7.14      1.54 o 
   1  10  16       64.04       71.13      8.51 o 
   2  10  16        5.98        5.51      1.35 o 
   3  10  16        4.82        7.27      1.72 o 
   0  11  16        0.01        2.59      1.03 o 
   1  11  16       13.14        9.95      1.59 o 
   2  11  16        3.03        2.09      0.72 o 
  -1  -3  17      108.24      136.44      4.97 o 
   0  -3  17       51.66       64.58      5.24 o 
  -2  -2  17       26.58       22.25      3.58 o 
  -1  -2  17        1.46        2.71      1.55 o 
   0  -2  17       16.16       17.78      2.03 o 
   1  -2  17        0.06        1.21      0.60 o 
  -2  -1  17        9.57       11.77      1.40 o 
  -1  -1  17       30.99       33.18      3.16 o 
   0  -1  17        0.27        0.29      0.39 o 
   1  -1  17       20.87       21.58      2.42 o 
   2  -1  17        9.26        9.78      1.75 o 
  -2   0  17        0.87        1.17      0.91 o 
  -1   0  17       14.73       13.32      2.44 o 
   0   0  17       14.51       17.16      1.95 o 
   1   0  17       14.61       18.14      2.06 o 
   2   0  17        9.22        8.42      2.26 o 
  -2   1  17        0.00        0.46      0.48 o 
  -1   1  17       38.91       34.22      1.38 o 
   0   1  17       16.88       11.52      1.80 o 
   1   1  17       19.95       16.56      2.36 o 
   2   1  17       14.88       12.43      2.61 o 
   3   1  17        1.49        1.42      1.10 o 
  -3   2  17        8.54        2.95      0.79 o 
  -2   2  17        5.37        3.76      0.98 o 
  -1   2  17        6.90        3.99      1.03 o 
   0   2  17        0.98        1.45      1.18 o 
   1   2  17       71.49       62.02      2.92 o 
   2   2  17      115.57       93.65     10.27 o 
   3   2  17        8.90        4.66      1.53 o 
  -3   3  17       99.34      109.25      7.46 o 
  -2   3  17       45.90       32.61      3.07 o 
  -1   3  17       44.46       51.35      9.33 o 
   0   3  17       20.67       16.00      1.70 o 
   1   3  17       73.03       60.38      5.54 o 
   2   3  17       38.78       39.21      5.93 o 
   3   3  17       46.71       37.35      4.80 o 
  -3   4  17      101.71       93.24      7.33 o 
  -2   4  17       99.46      116.08     11.23 o 
  -1   4  17       12.53        8.70      2.57 o 
   0   4  17        5.48        6.65      1.00 o 
   1   4  17       40.57       41.38      6.44 o 
   2   4  17       17.11       12.77      1.88 o 
   3   4  17      150.16      167.97      5.28 o 
  -3   5  17        9.87       10.77      1.21 o 
  -2   5  17       14.00       13.66      1.57 o 
  -1   5  17      566.02      686.36    167.14 o 
   0   5  17       30.35       22.92      3.22 o 
   1   5  17        2.30        0.64      0.50 o 
   2   5  17        1.73        2.07      1.02 o 
   3   5  17       35.10       45.24      3.58 o 
  -2   6  17        1.62        2.70      0.81 o 
  -1   6  17      134.52      144.09      7.56 o 
   0   6  17        4.10        7.02      1.35 o 
   1   6  17        0.73        3.11      1.71 o 
   2   6  17       39.34       35.89      5.08 o 
   3   6  17       16.58       20.15      3.16 o 
  -2   7  17       11.67       11.62      2.45 o 
  -1   7  17       18.44       21.47      2.27 o 
   0   7  17        6.26        4.07      1.59 o 
   1   7  17        1.70        2.08      0.98 o 
   2   7  17        0.58        0.91      0.96 o 
   3   7  17        4.81        6.68      2.06 o 
  -2   8  17       11.10       10.50      1.47 o 
  -1   8  17        2.20        2.60      1.11 o 
   0   8  17        0.05        0.85      1.34 o 
   1   8  17      107.84      115.60      8.72 o 
   2   8  17       46.13       52.03      4.33 o 
   3   8  17        4.19        9.46      2.66 o 
  -1   9  17        0.00        2.08      0.99 o 
   0   9  17       71.29       79.89      6.73 o 
   1   9  17      226.66      252.55     16.27 o 
   2   9  17        7.37        6.34      1.31 o 
   0  10  17       25.09       22.69      2.53 o 
   1  10  17      278.33      335.80      6.76 o 
   2  10  17        8.14        4.76      1.33 o 
  -1  -1  18        1.36        0.87      0.54 o 
   0  -1  18       40.16       65.03      5.25 o 
  -2   0  18       84.04       94.04      4.41 o 
  -1   0  18        5.02        6.49      1.46 o 
   0   0  18        1.51        2.63      0.89 o 
   1   0  18       69.23       76.23      3.73 o 
  -2   1  18        1.06        1.33      0.74 o 
  -1   1  18        0.55        2.00      1.05 o 
   0   1  18      227.87      211.20     31.91 o 
   1   1  18        8.03        6.04      1.83 o 
   2   1  18       13.76       14.10      2.66 o 
  -2   2  18       21.32       16.33      2.58 o 
  -1   2  18       37.11       34.87      4.47 o 
   0   2  18       18.53       17.37      1.98 o 
   1   2  18        8.60        6.45      1.58 o 
   2   2  18       28.68       28.36      2.96 o 
  -2   3  18        0.02        0.67      0.91 o 
  -1   3  18        4.65        2.75      2.13 o 
   0   3  18        2.41        0.40      0.53 o 
   1   3  18       47.58       27.84      4.52 o 
   2   3  18        8.82       13.55      2.41 o 
  -2   4  18       12.01        8.00      1.34 o 
  -1   4  18       11.55       10.87      1.58 o 
   0   4  18       89.24       80.10     11.49 o 
   1   4  18       48.05       45.12      9.89 o 
   2   4  18        1.32        1.54      1.28 o 
  -2   5  18        1.86        3.05      0.71 o 
  -1   5  18        0.00        0.71      0.81 o 
   0   5  18       78.78       81.26     10.87 o 
   1   5  18        6.52        4.92      1.31 o 
   2   5  18      113.72      131.86      4.69 o 
  -2   6  18       74.25       86.62      2.33 o 
  -1   6  18       15.95       15.40      5.57 o 
   0   6  18        0.28        1.54      1.59 o 
   1   6  18       10.39        9.60      1.65 o 
   2   6  18        4.49        7.17      2.33 o 
  -1   7  18        3.95        1.77      1.46 o 
   0   7  18       12.26        7.65      1.83 o 
   1   7  18       32.42       37.52      1.89 o 
   2   7  18        0.93        2.78      1.21 o 
  -1   8  18       32.52       33.03      3.38 o 
   0   8  18       20.59       20.90      2.41 o 
   1   8  18       34.96       37.45      2.39 o 
   2   8  18        2.33        3.98      1.35 o 
   0   9  18       25.60       24.90      2.73 o 
   1   9  18       72.83       74.91      7.38 o 
   0   1  19        0.19        1.78      0.69 o 
  -1   2  19        0.14       -0.49      0.48 o 
   0   2  19        2.25        2.61      0.80 o 
   1   2  19       41.87       32.66      6.14 o 
  -1   3  19        1.85        1.83      0.58 o 
   0   3  19        0.01        1.32      0.61 o 
   1   3  19       38.34       26.37      3.30 o 
  -1   4  19        2.31        2.14      1.44 o 
   0   4  19       16.36       10.50      1.55 o 
   1   4  19       12.51       12.67      1.42 o 
  -1   5  19       14.21       11.04      1.37 o 
   0   5  19        7.05        2.82      1.63 o 
   1   5  19        7.33        3.33      1.56 o 
  -1   6  19       23.76       25.60      2.76 o 
   0   6  19       24.67       27.69      4.09 o 
   1   6  19        0.11        2.24      0.87 o 
   0   7  19       89.83       98.51      3.93 o 
   1   7  19       12.19       12.84      1.71 o 
                                                 
